# Supplementary material for: Mycobacterium bovis uses the ESX-1 Type VII secretion system to escape predation by the soil-dwelling amoeba Dictyostelium discoideum
Source: ISME J. 2020 Jan 2;14(4):919–30. doi: 10.1038/s41396-019-0572-z (PMC7082363; doi:10.1038/s41396-019-0572-z)
Supplement: Supplementary file 3 — Supplementary Table 2 [file 41396_2019_572_MOESM3_ESM.xlsx]

## Sheet: Sheet1
Locus	H37Rv orthologs	Gene	Product	Gene essentiality in M.tb (De Jesus, 2017 doi: 10.1128/mBio.02133-16)	TRANSIT resampling test q-value Trapped Dicty mutant pool (48 h) versus mutant inoculum pool	Log2 Fold Change in Tn-insertion seq reads Trapped Dicty mutant pool (48 h) versus mutant inoculum pool	Gene essentiality in M.bovis
Mb0001	Rv0001	dnaA	chromosome replication initiator DnaA	ES	0.67	-1.75	ES
Mb0002	Rv0002	dnaN	DNA polymerase III subunit beta	ES	0.4758	-2.3	ES		q values calculated using TRANSIT resampling method and considered significant at <0.05
Mb0003	Rv0003	recF	recombination protein F	NE	0.0971	1.33	ES		M.bovis gene essentiality was calculated using the TRANSIT HMM method
Mb0004	Rv0004	-	hypothetical protein	NE	1	-3.94	GD		ES = essential
Mb0005	Rv0005	gyrB	DNA gyrase subunit B	ES	0.6301	-1.84	ES		GD = growth defficient
Mb0006	Rv0006	gyrA	DNA gyrase subunit A	ES	0.4251	0.78	ES		NE = not essential
Mb0007	Rv0007	-	hypothetical protein	NE	0.5895	-2.19	NE		GA = growth advantage
Mb0008c	Rv0008c	-	hypothetical protein	NE	0.0504	0.97	NE
Mb0009	Rv0009	ppiA	iron-regulated peptidyl-prolyl cis-trans	NE	0.0297	2.28	NE
Mb0010c	Rv0010c	-	hypothetical protein	NE	0.7165	0.11	NE
Mb0011c	Rv0011c	-	septation inhibitor protein	NE	1	0.18	NE
Mb0012	Rv0012	-	hypothetical protein	NE	0.0788	1.91	NE
Mb0013	Rv0013	trpG	para-aminobenzoate synthase component II	ES	1	-1.93	NE
Mb0014c	Rv0014c	pknB	Ser/Thr protein kinase	ES	0.6224	-2.24	ES
Mb0015c	Rv0015c	pknA	Ser/Thr protein kinase	ES	1	-0.82	ES
Mb0016c	Rv0016c	pbpA	penicillin-binding protein PbpA	NE	1	-1.31	NE
Mb0017c	Rv0017c	rodA	cell division protein RodA	NE	1	-0.77	NE
Mb0018c	Rv0018c	ppp	serine/threonine phosphatase	ESD	0.9584	-0.5	NE
Mb0019c	Rv0019c	-	hypothetical protein	NE	1	-2.56	NE
Mb0020c	Rv0020c	TB39.8	hypothetical protein	ESD	0.7582	-0.12	ES
Mb0021c	Rv0021c	-	hypothetical protein	NE	0.2686	0.81	NE
Mb0022c	Rv0022c	whiB5	transcriptional regulator WhiB	NE	0.8791	-0.22	NE
Mb0023	Rv0023	-	transcriptional regulator	GD	0.6985	-3.62	NE
Mb0024	0	-	hypothetical protein	#N/A	0.0056	3.12	NE
Mb0026	Rv0025	-	hypothetical protein	NE	0.2131	1.27	NE
Mb0027	Rv0026	-	hypothetical protein	NE	0.6965	0.09	NE
Mb0028	Rv0027	-	hypothetical protein	NE	0.3502	0.63	NE
Mb0029	Rv0028	-	hypothetical protein	NE	0.0925	2.79	NE
Mb0030	Rv0029	-	hypothetical protein	NE	0.182	1.25	NE
Mb0031	Rv0030	-	hypothetical protein	NE	0.103	1.73	NE
Mb0032	Rv0031	-	remnant of a transposase	#N/A	1	0	NE
Mb0033	Rv0032	bioF2	8-amino-7-oxononanoate synthase	NE	0.0279	1.51	NE
Mb0034	Rv0033	acpA	acyl carrier protein	NE	0.519	0.58	NE
Mb0035	Rv0034	-	hypothetical protein	NE	0.1184	2.71	NE
Mb0036	Rv0035	fadD34	fatty-acid--CoA ligase	NE	1	-0.85	NE
Mb0037c	Rv0036c	-	hypothetical protein	NE	0.0672	2.03	NE
Mb0038c	Rv0037c	-	hypothetical protein	NE	0.2188	1.37	NE
Mb0039	Rv0038	-	hypothetical protein	NE	0.3814	1.41	NE
Mb0040c	Rv0039c	-	transmembrane protein	NE	0.3213	1.05	NE
Mb0041c	Rv0040c	mtc28	secreted proline rich protein MTC28 (proline	NE	1	-1	NE
Mb0042	Rv0041	leuS	leucyl-tRNA synthetase	ES	0.5833	-1.81	ES
Mb0043c	Rv0042c	-	MarR family transcriptional regulator	NE	0.1014	2.85	NE
Mb0044c	Rv0043c	-	GntR family transcriptional regulator	NE	0.0166	0.88	NE
Mb0045c	Rv0044c	-	oxidoreductase	NE	0.7704	0	NE
Mb0046c	Rv0045c	-	hydrolase	NE	0.0598	2.34	NE
Mb0047c	Rv0046c	ino1	myo-inositol-1-phosphate synthase	ES	0.7115	-1.89	ES
Mb0048c	Rv0047c	-	hypothetical protein	NE	0.026	2.62	NE
Mb0049c	Rv0048c	-	hypothetical protein	NE	0.0705	1.6	NE
Mb0050	Rv0049	-	hypothetical protein	NE	0.0024	3.68	NE
Mb0051	Rv0050	ponA1	bifunctional penicillin-binding protein 1A/1B	NE	0	2.87	NE
Mb0052	Rv0051	-	transmembrane protein	NE	0	2.57	NE
Mb0053	Rv0052	-	hypothetical protein	NE	0.7896	-0.1	NE
Mb0054	Rv0053	rpsF	30S ribosomal protein S6	ES	0.6973	-2.46	NE
Mb0055	Rv0054	ssb	single-stranded DNA-binding protein	ES	0.6985	-1.47	NE
Mb0056	Rv0055	rpsR	30S ribosomal protein S18	ES	0.1066	3.99	NE
Mb0057	Rv0056	rplI	50S ribosomal protein L9	NE	0.6973	-2.7	NE
Mb0058	Rv0057	-	hypothetical protein	#N/A	0.9912	-0.46	NE
Mb0059	Rv0058	dnaB	replicative DNA helicase	ES	0.6985	-1.95	ES
Mb0060	Rv0059	-	hypothetical protein	GA	0.6814	0.15	GA
Mb0061	Rv0060	-	hypothetical protein	ES	0.2847	1.88	ES
Mb0062	Rv0061c	-	hypothetical protein	#N/A	0.1772	1.64	NE
Mb0063	Rv0062	celA1	endo-1,4-beta-glucanase	NE	0.0513	1.46	NE
Mb0064	Rv0063	-	oxidoreductase	NE	0.1479	1.41	NE
Mb0065	Rv0064	-	hypothetical protein	NE	0.4161	0.61	NE
Mb0066	Rv0065	-	hypothetical protein	NE	0.013	2.53	NE
Mb0067c	Rv0066c	icd2	isocitrate dehydrogenase	NE	0.4302	-2.91	GD
Mb0068c	Rv0067c	-	TetR family transcriptional regulator	NE	0.1925	2.97	NE
Mb0069	Rv0068	-	short chain dehydrogenase	NE	0.2917	0.95	NE
Mb0070c	Rv0069c	sdaA	L-serine dehydratase SdaA	NE	0.9742	-1.13	NE
Mb0071c	Rv0070c	glyA	serine hydroxymethyltransferase	NE	0.15	1.46	NE
Mb0072	Rv0071	-	maturase	#N/A	0.0111	4.35	NE
Mb0073	Rv0072	-	glutamine-transport transmembrane protein ABC	#N/A	0.3022	0.88	NE
Mb0074	0	-	glutamine-transport ATP-binding protein ABC	#N/A	0.0152	1.67	NE
Mb0076	Rv0074	-	hypothetical protein	NE	0.0286	2.37	NE
Mb0077	Rv0075	-	aminotransferase	NE	0.5523	0.43	NE
Mb0078c	Rv0076c	-	hypothetical protein	NE	0.9103	-3.04	NE
Mb0079c	Rv0077c	-	oxidoreductase	NE	0.0385	1.53	NE
Mb0080	Rv0078	-	transcriptional regulator	NE	0.242	1.49	NE
Mb0081c	Rv0078A	-	hypothetical protein	NE	0.0374	2.53	NE
Mb0082	Rv0079	-	hypothetical protein	NE	0.183	1.47	NE
Mb0083	Rv0080	-	hypothetical protein	NE	0.4169	1.21	NE
Mb0084	Rv0081	-	transcriptional regulator	NE	0.4373	0.69	NE
Mb0085	Rv0082	-	oxidoreductase	NE	0.4128	1.13	NE
Mb0086	Rv0083	-	oxidoreductase	NE	0.0024	2.02	NE
Mb0087	Rv0084	hycD	formate hydrogenlyase HYCD	NE	0.1066	1.59	NE
Mb0088	Rv0085	hycP	hydrogenase HycP	NE	0.336	1.3	NE
Mb0089	Rv0086	hycQ	hydrogenase HycQ	NE	0.612	-2.31	NE
Mb0090	Rv0087	hycE	formate hydrogenase HycQ	NE	1	-3.94	NE
Mb0091	Rv0088	-	hypothetical protein	NE	0.6583	0.27	ES
Mb0092	Rv0089	-	methyltransferase/methylase	NE	1	-2.83	NE
Mb0093	Rv0090	-	hypothetical protein	NE	0.1906	1.76	NE
Mb0094	Rv0091	mtn	5'-methylthioadenosine/S-adenosylhomocysteine	NE	0.024	1.94	NE
Mb0095	Rv0092	ctpA	cation transporter P-type ATPase A	NE	0.8893	-0.38	NE
Mb0096c	Rv0093c	-	hypothetical protein	#N/A	0.2598	1.62	NE
Mb0097c	Rv0094c	-	hypothetical protein	#N/A	1	0	GD
Mb0098c	Rv0095c	-	hypothetical protein	NE	0.5965	0.57	GD
Mb0099	Rv0096	PPE1	PPE family protein	NE	0.6965	0.26	GD
Mb0100	Rv0097	-	oxidoreductase	NE	0.0745	1.27	NE
Mb0101	Rv0098	-	hypothetical protein	NE	0.0672	2.54	NE
Mb0102	Rv0099	fadD10	acyl-CoA synthetase	NE	0.1099	1.33	NE
Mb0103	Rv0100	-	hypothetical protein	NE	0.0289	3.13	NE
Mb0104	Rv0101	nrp	peptide synthetase	NE	0	1.63	NE
Mb0105	Rv0102	-	hypothetical protein	ES	0.457	-2.63	ES
Mb0106c	Rv0103c	ctpB	cation-transporter P-type ATPase B	NE	0.7855	-0.16	NE
Mb0107	Rv0104	-	hypothetical protein	NE	0.4546	0.62	NE
Mb0108c	Rv0105c	rpmB	50S ribosomal protein L28	NE	0.1267	1.62	NE
Mb0109	Rv0106	-	hypothetical protein	NE	0.3421	2.03	NE
Mb0111c	0	ctpI	cation-transporter ATPase I	#N/A	0.2948	0.6	NE
Mb0112c	Rv0108c	-	hypothetical protein	NE	0.073	1.78	NE
Mb0113	Rv0109	PE_PGRS1	PE-PGRS family protein	NE	0.2779	1.03	NE
Mb0114	Rv0110	-	hypothetical protein	NE	0	2.82	NE
Mb0115	Rv0111	-	acyltransferase	NE	0.0808	1.31	NE
Mb0116	Rv0112	gca	GDP-mannose 4,6-dehydratase	NE	0.027	1.77	NE
Mb0117	Rv0113	gmhA	phosphoheptose isomerase	NE	0.5249	-2.22	NE
Mb0118	Rv0114	-	dehydratase	#N/A	0.3411	0.81	NE
Mb0119	Rv0115	-	sugar kinase	NE	0.2369	1.63	NE
Mb0120c	Rv0116c	-	hypothetical protein	NE	0.2059	0.94	NE
Mb0121	Rv0117	oxyS	oxidative stress response regulatory protein	NE	0.0328	1.89	NE
Mb0122c	Rv0118c	oxcA	oxalyl-CoA decarboxylase	NE	0.9729	-1.54	NE
Mb0123	Rv0119	fadD7	acyl-CoA synthetase	NE	0.4616	-5.03	ES
Mb0124c	0	fusA2b	elongation factor G	#N/A	0.3013	0.8	NE
Mb0125c	0	fusA2a	elongation factor G	#N/A	0.2951	-0.23	NE
Mb0126c	Rv0121c	-	hypothetical protein	NE	0.8098	-0.17	GD
Mb0127	Rv0122	-	hypothetical protein	NE	0.8727	-0.18	GD
Mb0128	Rv0123	-	hypothetical protein	NE	1	-2.04	GD
Mb0129	Rv0124	PE_PGRS2	PE-PGRS family protein	NE	0.3016	1.05	NE
Mb0130	Rv0125	pepA	serine protease PepA	NE	0.0563	1.81	NE
Mb0131	Rv0126	treS	trehalose synthase TRES	NE	0.7574	0.09	NE
Mb0132	Rv0127	-	hypothetical protein	NE	0.7299	0.05	NE
Mb0133	Rv0128	-	transmembrane protein	NE	0.6985	0.16	NE
Mb0134c	Rv0129c	fbpC	secreted antigen 85-C FbpC	NE	0.9158	-1.26	NE
Mb0135	Rv0130	-	hypothetical protein	NE	0.1443	2.88	NE
Mb0136c	Rv0131c	fadE1	acyl-CoA dehydrogenase	NE	0.0159	2.52	NE
Mb0137c	Rv0132c	fgd2	F420-dependent glucose-6-phosphate	NE	0.4614	0.63	NE
Mb0138	Rv0133	-	acetyltransferase	NE	0.0068	2.64	NE
Mb0140c	Rv0135c	-	transcriptional regulator	NE	0.453	0.61	NE
Mb0141	Rv0136	cyp138	cytochrome P450 138	NE	0.4182	0.5	NE
Mb0142c	Rv0137c	msrA	methionine sulfoxide reductase A	NE	0.0068	2.77	NE
Mb0143	Rv0138	-	hypothetical protein	GA	0.009	2.16	NE
Mb0144	Rv0139	-	oxidoreductase	GA	0.3298	1.3	NE
Mb0145	Rv0140	-	hypothetical protein	NE	0.2729	1.01	NE
Mb0146c	Rv0141c	-	hypothetical protein	NE	0.0042	2.92	NE
Mb0147	Rv0142	-	hypothetical protein	NE	0.336	0.83	NE
Mb0148c	Rv0143c	-	transmembrane protein	NE	0.008	1.51	NE
Mb0149	Rv0144	-	TetR family transcriptional regulator	NE	0.0068	1.92	NE
Mb0150	Rv0145	-	hypothetical protein	NE	0.096	1.28	NE
Mb0151	Rv0146	-	hypothetical protein	GA	0.0518	2.06	NE
Mb0152	Rv0147	-	aldehyde dehydrogenase	GA	0.0364	1.48	NE
Mb0153	Rv0148	-	short-chain type dehydrogenase/reductase	GA	0	2.46	NE
Mb0154	Rv0149	-	quinone oxidoreductase	GA	0.1194	1.25	NE
Mb0155c	Rv0150c	-	hypothetical protein	GA	1	0	NE
Mb0156c	Rv0151c	PE1	PE family protein	GA	0	1.46	NE
Mb0157c	Rv0152c	PE2	PE family protein	GA	0.1479	0.6	NE
Mb0158c	Rv0153c	ptbB	phosphotyrosine protein phosphatase PtpB	NE	0.079	2.45	NE
Mb0159c	Rv0154c	fadE2	acyl-CoA dehydrogenase	NE	0.0056	2.58	NE
Mb0160	Rv0155	pntAa	NAD(P) transhydrogenase subunit alpha	NE	0.5971	-5.85	NE
Mb0161	Rv0156	pntAb	NAD(P) transhydrogenase subunit alpha	Uncertain	1	0	N/A
Mb0162	Rv0157	pntB	NAD(P) transhydrogenase subunit beta	NE	0.806	-0.2	NE
Mb0163	Rv0158	-	TetR family transcriptional regulator	GA	0.9742	-0.56	NE
Mb0164c	Rv0159c	PE3	PE family protein	GA	0.0202	1.21	NE
Mb0165c	Rv0160c	PE4	PE family protein	GA	0.9361	-0.44	NE
Mb0166	Rv0161	-	oxidoreductase	NE	1	-0.74	NE
Mb0167c	Rv0162c	adhE1	zinc-type alcohol dehydrogenase (e subunit)	NE	0.4373	1.02	NE
Mb0168	Rv0163	-	hypothetical protein	NE	0.1764	1.24	NE
Mb0169	Rv0164	TB18.5	hypothetical protein	ES	0.2832	1.73	NE
Mb0170c	Rv0165c	-	GntR family transcriptional regulator	NE	0.4325	0.5	NE
Mb0172	Rv0166	fadD5	long-chain-fatty-acid--CoA ligase	NE	0.0721	1.38	NE
Mb0173	Rv0167	yrbE1A	hypothetical protein	NE	0.965	-1.13	NE
Mb0174	Rv0168	yrbE1B	hypothetical protein	NE	0.2657	1.12	NE
Mb0175	Rv0169	mce1A	MCE-family protein MCE1A	NE	0.0928	2.9	NE
Mb0176	Rv0170	mce1B	MCE-family protein MCE1B	NE	0.1449	2.1	NE
Mb0177	Rv0171	mce1C	MCE-family protein MCE1C	NE	0.9703	-0.48	NE
Mb0178	Rv0172	mce1D	MCE-family protein MCE1D	NE	0.9413	-2.77	NE
Mb0179	Rv0173	lprK	MCE-family lipoprotein LprK	NE	0.1068	1.77	NE
Mb0180	Rv0174	mce1F	MCE-family protein MCE1F	NE	0.0024	4.88	NE
Mb0181	Rv0175	-	mce associated membrane protein	NE	0.9841	-3.62	NE
Mb0182	Rv0176	-	mce associated transmembrane protein	NE	0.1031	1.95	NE
Mb0183	Rv0177	-	MCE associated protein	NE	0.009	1.94	NE
Mb0184	Rv0178	-	mce associated membrane protein	NE	0.0742	2.38	NE
Mb0185c	Rv0179c	lprO	lipoprotein LPRO	NE	0.009	2.08	NE
Mb0186c	Rv0180c	-	transmembrane protein	NE	0.5274	2.22	NE
Mb0187c	Rv0181c	-	hypothetical protein	NE	0.0279	1.82	NE
Mb0188c	Rv0182c	sigG	RNA polymerase factor sigma-70	NE	0.1068	1.09	NE
Mb0189	Rv0183	-	lysophospholipase	NE	0.009	2.24	NE
Mb0190	Rv0184	-	hypothetical protein	NE	0.1677	1.28	NE
Mb0191	Rv0185	-	hypothetical protein	NE	0.3016	1.55	NE
Mb0192	Rv0186	bglS	beta-glucosidase BGLS	NE	0.0991	1.51	NE
Mb0193	Rv0187	-	O-methyltransferase	NE	0.8983	-0.31	NE
Mb0194	Rv0188	-	transmembrane protein	NE	0.0539	2.25	NE
Mb0195c	Rv0189c	ilvD	dihydroxy-acid dehydratase	ES	0.1635	-5.15	ES
Mb0196	Rv0190	-	hypothetical protein	GA	0.1727	2.2	NE
Mb0197	Rv0191	-	hypothetical protein	GA	0.4757	0.38	NE
Mb0198	Rv0192A	-	hypothetical protein	#N/A	0.1407	1.51	NE
Mb0199c	Rv0193c	-	hypothetical protein	GA	0.0889	1.06	NE
Mb0200	Rv0194	-	drugs-transport transmembrane ATP-binding	GA	0.026	0.98	NE
Mb0201	Rv0195	-	LuxR family transcriptional regulator	GA	0.7736	-0.05	NE
Mb0202	Rv0196	-	transcriptional regulator	NE	0.168	2.47	NE
Mb0203	Rv0197	-	oxidoreductase	NE	0.0218	2.07	NE
Mb0204c	Rv0198c	-	zinc metalloprotease	NE	0.0024	2.3	NE
Mb0205	Rv0199	-	hypothetical protein	NE	1	-3.97	NE
Mb0206	Rv0200	-	transmembrane protein	NE	0.3146	2.22	NE
Mb0207c	Rv0201c	-	hypothetical protein	NE	0.8835	-0.37	NE
Mb0208c	Rv0202c	mmpL11	transmembrane transport protein MmpL11	NE	0.3175	0.53	NE
Mb0209	Rv0203	-	hypothetical protein	NE	0.0891	0.95	NE
Mb0210c	Rv0204c	-	transmembrane protein	NE	0.5624	-2.69	ES
Mb0211	Rv0205	-	transmembrane protein	NE	0.0748	1.81	NE
Mb0212c	Rv0206c	mmpL3	transmembrane transport protein MmpL3	ESD	0.5682	-1.92	ES
Mb0213c	Rv0207c	-	hypothetical protein	NE	0.008	3.59	NE
Mb0214c	Rv0208c	trmB	tRNA (guanine-N(7)-)-methyltransferase	NE	0.348	0.89	NE
Mb0215	Rv0209	-	hypothetical protein	NE	0.0579	3.59	NE
Mb0216	Rv0210	-	hypothetical protein	NE	1	-0.93	NE
Mb0217	Rv0211	pckA	phosphoenolpyruvate carboxykinase	NE	0.5041	0.67	NE
Mb0218c	Rv0212c	nadR	transcriptional regulator NadR	NE	0.1368	3.61	NE
Mb0219c	Rv0213c	-	methyltransferase	NE	0.2669	0.81	NE
Mb0220	Rv0214	fadD4	long-chain-fatty-acid--CoA ligase	NE	0.8306	-0.29	NE
Mb0221c	Rv0215c	fadE3	acyl-CoA dehydrogenase	NE	0.013	2.34	NE
Mb0222	Rv0216	-	hypothetical protein	NE	0.1727	1.92	NE
Mb0223c	Rv0217c	lipW	esterase	NE	0.5823	1.4	NE
Mb0224	Rv0218	-	transmembrane protein	NE	0.0633	1.53	NE
Mb0225	Rv0219	-	transmembrane protein	NE	0.4152	0.67	NE
Mb0226	Rv0220	lipC	esterase	NE	0.0568	1.47	NE
Mb0227	Rv0221	-	hypothetical protein	NE	0.3548	1.48	NE
Mb0228c	Rv0223c	-	aldehyde dehydrogenase	NE	0.3233	1	NE
Mb0229c	Rv0224c	-	methyltransferase	ES	1	-1.13	GD
Mb0230	Rv0225	-	hypothetical protein	ES	0.6283	-2.12	GD
Mb0231c	Rv0226c	-	transmembrane protein	ES	0.946	-1.14	GD
Mb0232c	Rv0227c	-	hypothetical protein	ES	0.691	-1.92	GD
Mb0233	Rv0228	-	acyltransferase	ES	0.7024	-1.92	GD
Mb0234c	Rv0229c	-	hypothetical protein	NE	0.2212	1.36	NE
Mb0235c	Rv0230c	php	phosphotriesterase	GA	0.05	2.32	NE
Mb0236	Rv0231	fadE4	acyl-CoA dehydrogenase	GA	0.021	1.18	NE
Mb0237	Rv0232	-	TetR/ACRR family transcriptional regulator	GA	0.008	2.6	NE
Mb0238	Rv0233	nrdB	ribonucleotide-diphosphate reductase subunit	NE	1	-1.33	NE
Mb0239c	Rv0234c	gabD1	succinate-semialdehyde dehydrogenase	NE	0.5224	0.97	GD
Mb0240c	Rv0235c	-	transmembrane protein	NE	0.0068	3.05	GD
Mb0241c	Rv0236c	-	transmembrane protein	ES	0.8132	-0.21	ES
Mb0242c	Rv0236A	-	hypothetical protein	NE	0.6973	-3.62	ES
Mb0243	Rv0237	lpqI	lipoprotein LpqI	NE	1	-0.88	NE
Mb0244	Rv0238	-	TetR family transcriptional regulator	NE	0.9529	-1.14	NE
Mb0245	Rv0239	-	hypothetical protein	NE	1	-3.71	NE
Mb0246	Rv0240	-	hypothetical protein	NE	0.2013	2.18	NE
Mb0247c	Rv0241c	-	hypothetical protein	NE	0.1269	1.37	NE
Mb0248c	Rv0242c	fabG	3-ketoacyl-ACP reductase	NE	0.1942	1.38	NE
Mb0249	Rv0243	fadA2	acetyl-CoA acetyltransferase	NE	0.4758	0.84	NE
Mb0250c	Rv0244c	fadE5	acyl-CoA dehydrogenase	NE	0.524	-2.1	NE
Mb0251	Rv0245	-	oxidoreductase	NE	0.7582	-1.86	NE
Mb0252	Rv0246	-	hypothetical protein	NE	0	2.89	NE
Mb0253c	Rv0247c	-	fumarate reductase iron-sulfur subunit	NE	0.6982	-2.42	NE
Mb0254c	Rv0248c	sdhA	succinate dehydrogenase flavoprotein subunit	NE	0.8905	-1.73	NE
Mb0255c	Rv0249c	-	succinate dehydrogenase	NE	0.9231	-1.24	NE
Mb0256c	Rv0250c	-	hypothetical protein	NE	1	-0.64	NE
Mb0257c	Rv0251c	hsp	heat shock protein hsp (heat-stress-induced	NE	0.0916	2.27	NE
Mb0258	Rv0252	nirB	nitrite reductase [NAD(P)H] large subunit	NE	0.1191	0.96	NE
Mb0259	Rv0253	nirD	nitrite reductase [NAD(P)H] small subunit NirD	NE	0.2906	2.46	NE
Mb0260c	Rv0254c	cobU	bifunctional cobalamin biosynthesis cobinamide	NE	0.5939	0.19	NE
Mb0261c	Rv0255c	cobQ1	cobyric acid synthase	NE	0.0562	2.2	NE
Mb0262c	Rv0256c	PPE2	PPE family protein	NE	0	1.65	NE
Mb0263	Rv0257	-	hypothetical protein	#N/A	0.0796	2.86	NE
Mb0264c	Rv0258c	-	hypothetical protein	NE	1	-0.95	NE
Mb0265c	Rv0259c	-	hypothetical protein	NE	0.104	1.03	NE
Mb0266c	Rv0260c	-	bifunctional uroporphyrinogen-III	NE	0.8204	-0.19	NE
Mb0267c	Rv0261c	narK3	integral membrane nitrite extrusion protein	NE	0.7213	-0.05	NE
Mb0268c	Rv0262c	aac	aminoglycoside 2'-N-acetyltransferase	NE	0.0364	2.44	NE
Mb0269c	Rv0263c	-	hypothetical protein	NE	0.1494	1.6	NE
Mb0270c	Rv0264c	-	hypothetical protein	NE	0.0152	3.48	NE
Mb0271c	Rv0265c	-	periplasmic IRON-transport lipoprotein	NE	0.0808	1.64	NE
Mb0272c	Rv0266c	oplA	5-oxoprolinase	NE	0.4826	0.81	NE
Mb0273	Rv0267	narU	integral membrane nitrite extrusion protein NARU	GA	0.111	1.35	NE
Mb0274c	Rv0268c	-	hypothetical protein	GA	0.0336	2.03	NE
Mb0275c	Rv0269c	-	hypothetical protein	NE	0.1086	1.89	NE
Mb0276	Rv0270	fadD2	acyl-CoA synthetase	NE	0.0024	2.45	NE
Mb0277c	Rv0271c	fadE6	acyl-CoA dehydrogenase	NE	0.1282	1.44	NE
Mb0278c	Rv0272c	-	hypothetical protein	NE	0.2505	1.69	NE
Mb0279c	Rv0273c	-	transcriptional regulator	NE	0.1575	1.56	NE
Mb0280	Rv0274	-	hypothetical protein	#N/A	0.5736	0.29	NE
Mb0281c	Rv0275c	-	TetR family transcriptional regulator	NE	0.0563	3.87	NE
Mb0282	Rv0276	-	hypothetical protein	NE	1	-1.66	NE
Mb0283c	Rv0277c	-	hypothetical protein	NE	0.4356	0.76	NE
Mb0285c	0	PE_PGRS3a	hypothetical protein	#N/A	0.0188	3.32	NE
Mb0286c	0	PE_PGRS3	PE-PGRS family protein	#N/A	0.0438	1.53	NE
Mb0287c	Rv0279c	PE_PGRS4	PE-PGRS family protein	NE	0.806	-0.01	NE
Mb0288	Rv0280	PPE3	PPE family protein	NE	0.7299	-0.06	NE
Mb0289	Rv0281	-	hypothetical protein	NE	0.0159	2.26	NE
Mb0290	Rv0282	-	hypothetical protein	ES	0.7115	-1.81	GD
Mb0291	Rv0283	-	hypothetical protein	ES	0.7404	-1.67	ES
Mb0292	Rv0284	-	hypothetical protein	ES	0.3539	-2.41	ES
Mb0293	Rv0285	PE5	PE family protein	ES	1	-2.71	GD
Mb0294	Rv0286	PPE4	PPE family protein	ES	0.8357	-1.43	GD
Mb0295	Rv0287	esxG	hypothetical protein	GD	1	-3.36	GD
Mb0296	Rv0288	esxH	low molecular weight protein antigen 7 CFP7 (10	GD	0.4549	-0.86	GD
Mb0297	Rv0289	-	hypothetical protein	ES	0.7636	-1.77	GD
Mb0298	Rv0290	-	transmembrane protein	ES	0.2865	-3.21	GD
Mb0299	Rv0291	-	protease	ES	1	-3.35	GD
Mb0300	Rv0292	-	transmembrane protein	ES	0.4695	0.85	GD
Mb0301c	Rv0293c	-	hypothetical protein	NE	0.0251	2.1	NE
Mb0302	Rv0294	tam	trans-aconitate 2-methyltransferase	NE	0.1395	1.78	NE
Mb0303c	Rv0295c	-	hypothetical protein	NE	0.5915	0.59	NE
Mb0304c	Rv0296c	-	sulfatase	NE	0.5803	0.38	NE
Mb0305	Rv0297	PE_PGRS5	PE-PGRS family protein	NE	0.4305	0.55	NE
Mb0306	Rv0298	-	hypothetical protein	NE	0.7096	-1.96	NE
Mb0307	Rv0299	-	hypothetical protein	NE	0.4182	2.85	NE
Mb0308	Rv0300	-	hypothetical protein	#N/A	0.1539	1.5	NE
Mb0309	Rv0301	-	hypothetical protein	NE	0.298	0.72	NE
Mb0310	Rv0302	-	TetR/ACRR family transcriptional regulator	NE	0.0705	2.26	NE
Mb0311	Rv0303	-	dehydrogenase/reductase	NE	0.0732	1.85	NE
Mb0312c	0	PPE5	PPE family protein	#N/A	0.0547	1.03	NE
Mb0313c	Rv0305c	PPE6	PPE family protein	#N/A	0.0195	1.34	NE
Mb0314	Rv0306	-	oxidoreductase	NE	0.0916	1.37	NE
Mb0315c	Rv0307c	-	hypothetical protein	NE	0.0024	4.63	NE
Mb0316	Rv0308	-	hypothetical protein	NE	0.0721	1.95	NE
Mb0317	Rv0309	-	hypothetical protein	NE	0.0469	2.05	NE
Mb0318c	Rv0310c	-	hypothetical protein	NE	0.1545	1.29	NE
Mb0319	Rv0311	-	hypothetical protein	NE	0.0788	2.12	NE
Mb0320	Rv0312	-	hypothetical protein	NE	0.4317	0.59	NE
Mb0321	Rv0313	-	hypothetical protein	GA	0.6021	0.37	NE
Mb0322c	Rv0314c	-	hypothetical protein	GA	0.0497	1.87	NE
Mb0323	Rv0315	-	beta-1,3-glucanase	GA	0.0697	1.97	NE
Mb0324	Rv0316	-	muconolactone isomerase	NE	0.0925	2.4	NE
Mb0325c	Rv0317c	glpQ2	glycerophosphoryl diester phosphodiesterase	NE	0.214	0.89	NE
Mb0326c	Rv0318c	-	hypothetical protein	NE	0.0798	1.61	NE
Mb0327	Rv0319	pcp	pyrrolidone-carboxylate peptidase	NE	1	-2.96	NE
Mb0328	Rv0320	-	hypothetical protein	NE	0.0364	1.35	NE
Mb0329	Rv0321	dcd	deoxycytidine triphosphate deaminase	NE	0.2971	3.02	NE
Mb0330	Rv0322	udgA	UDP-glucose 6-dehydrogenase UdgA	NE	0.7282	-0.06	NE
Mb0331c	Rv0323c	-	hypothetical protein	NE	1	-1.75	NE
Mb0332	Rv0324	-	ArsR family transcriptional regulator	NE	0.0579	1.95	NE
Mb0333	Rv0325	-	hypothetical protein	#N/A	0.0315	2.58	NE
Mb0334c	Rv0327c	cyp135A1	cytochrome P450 135A1	NE	0.4182	2.58	ES
Mb0335	Rv0328	-	TetR/AcrR family transcriptional regulator	NE	0.4128	1.13	NE
Mb0336c	Rv0329c	-	hypothetical protein	NE	0.1736	2.28	NE
Mb0337c	Rv0330c	-	hypothetical protein	NE	0.7416	0.09	NE
Mb0338	Rv0331	-	dehydrogenase/reductase	NE	0.4227	0.7	NE
Mb0339	Rv0332	-	hypothetical protein	NE	0.024	3	NE
Mb0340	Rv0333	-	hypothetical protein	NE	0.1162	2.48	NE
Mb0341	Rv0334	rmlA	glucose-1-phosphate thymidylyltransferase	ES	0.4684	-3.52	ES
Mb0342c	Rv0335c	PE6	PE family protein	Uncertain	1	0	ES
Mb0343	Rv0336	-	hypothetical protein	#N/A	1	0	ES
Mb0344c	Rv0337c	aspC	aminotransferase	ES	0.0692	1.51	NE
Mb0345c	Rv0338c	-	iron-sulfur-binding reductase	ES	0.6839	-1.74	ES
Mb0346c	Rv0339c	-	transcriptional regulator	NE	0	3.01	NE
Mb0347	Rv0340	-	hypothetical protein	NE	0.7623	0.37	GD
Mb0348	Rv0341	iniB	isoniazid inductible gene protein INIB	NE	1	-3.85	NE
Mb0349	Rv0342	iniA	isoniazid inductible gene protein INIA	NE	0.8829	-0.34	NE
Mb0350	Rv0343	iniC	isoniazid inductible gene protein INIC	NE	0.2095	0.92	NE
Mb0351c	Rv0344c	lpqJ	lipoprotein LpqJ	NE	0.2715	0.84	NE
Mb0353	0	-	hypothetical protein	#N/A	0.052	3.77	NE
Mb0354c	Rv0346c	ansP2	L-asparagine ABC transporter permease	NE	0	4.5	NE
Mb0355	Rv0347	-	hypothetical protein	GD	0.7001	-3	GD
Mb0356	Rv0348	-	transcriptional regulator	NE	0.1406	2.22	GD
Mb0357	Rv0349	-	hypothetical protein	NE	0.1095	1.23	NE
Mb0358	Rv0350	dnaK	molecular chaperone DnaK	ES	0.764	-2.29	ES
Mb0359	Rv0351	grpE	heat shock protein GrpE	ES	0.1856	-3.61	ES
Mb0360	Rv0352	dnaJ1	molecular chaperone DnaJ	NE	0.6658	0.23	NE
Mb0361	Rv0353	hspR	HEAT shock protein transcriptional regulator	NE	0.9671	-0.36	NE
Mb0362c	Rv0354c	PPE8	PPE family protein	GA	0	1.54	NE
Mb0363c	Rv0356c	-	hypothetical protein	NE	0.8498	-0.29	NE
Mb0364c	Rv0357c	purA	adenylosuccinate synthetase	ES	1	-0.42	GD
Mb0365	Rv0358	-	hypothetical protein	GD	1	-0.9	GD
Mb0366	Rv0359	-	hypothetical protein	NE	0.283	1.17	NE
Mb0367c	Rv0360c	-	hypothetical protein	NE	0.0586	1.58	NE
Mb0368	Rv0361	-	hypothetical protein	NE	0.1028	1.86	NE
Mb0369	Rv0362	mgtE	Mg2+ transporter	NE	0.0056	2.33	NE
Mb0370c	Rv0363c	fba	fructose-bisphosphate aldolase	ES	0.7702	-1.68	ES
Mb0371	Rv0364	-	transmembrane protein	ES	0.6982	-3.83	NE
Mb0372c	Rv0365c	-	hypothetical protein	NE	0.0218	2.04	NE
Mb0373c	Rv0366c	-	hypothetical protein	NE	1	-0.85	NE
Mb0374c	Rv0367c	-	hypothetical protein	NE	0.1191	0.83	NE
Mb0375c	Rv0368c	-	hypothetical protein	NE	0.0068	2.03	NE
Mb0376c	Rv0369c	-	membrane oxidoreductase	NE	0.1805	3.4	NE
Mb0377c	Rv0370c	-	oxidoreductase	NE	0.1033	1.91	GD
Mb0378c	Rv0371c	-	hypothetical protein	NE	0.3442	1.49	GD
Mb0379c	Rv0372c	-	hypothetical protein	NE	0.8791	-0.26	GD
Mb0380c	Rv0373c	-	carbon monoxyde dehydrogenase large subunit	NE	0.9342	-3.95	ES
Mb0381c	Rv0374c	-	carbon monoxyde dehydrogenase small subunit	NE	0.1191	2.68	NE
Mb0382c	Rv0375c	-	carbon monoxyde dehydrogenase medium subunit	NE	0.0294	1.47	NE
Mb0383c	Rv0376c	-	hypothetical protein	NE	0.0697	1.67	NE
Mb0384	Rv0377	-	LysR family transcriptional regulator	NE	0.1101	3.98	NE
Mb0385	Rv0378	-	glycine rich protein	#N/A	0.453	0.98	NE
Mb0386	Rv0379	secE2	protein transport protein	NE	0.2865	1.31	NE
Mb0387c	Rv0380c	-	RNA methyltransferase	NE	0.382	0.79	NE
Mb0388c	Rv0381c	-	hypothetical protein	NE	0.6447	0.17	NE
Mb0389c	Rv0382c	pyrE	orotate phosphoribosyltransferase	ES	0.6985	-2.55	NE
Mb0390c	Rv0383c	-	hypothetical protein	GD	0.214	2.64	ES
Mb0391c	Rv0384c	clpB	endopeptidase ATP-binding protein ClpB	GD	1	-0.92	ES
Mb0392	Rv0385	-	hypothetical protein	GA	0.4983	0.51	NE
Mb0393	Rv0386	-	LuxR family transcriptional regulator	NE	0	2.31	NE
Mb0394c	Rv0387c	PPE9	PPE family protein	NE	0.1369	1.15	NE
Mb0395	Rv0389	purT	phosphoribosylglycinamide formyltransferase 2	NE	0.0056	2.94	NE
Mb0396	Rv0390	-	hypothetical protein	NE	0.2337	1.21	NE
Mb0397	Rv0391	metZ	O-succinylhomoserine sulfhydrylase	NE	0.0172	2.5	NE
Mb0398c	Rv0392c	ndhA	membrane NADH dehydrogenase	NE	0.2659	1.77	NE
Mb0399	Rv0393	-	hypothetical protein	NE	0.0315	1.65	NE
Mb0400c	Rv0394c	-	hypothetical protein	NE	0.3931	0.76	NE
Mb0401	Rv0395	-	hypothetical protein	NE	0.3929	2.01	NE
Mb0402	Rv0396	-	hypothetical protein	NE	0.6615	0.43	NE
Mb0403	Rv0397	-	hypothetical protein	NE	0.0042	3.74	NE
Mb0404c	Rv0398c	-	hypothetical protein	NE	0.9636	-1.9	NE
Mb0405c	Rv0399c	lpqK	lipoprotein LpqK	NE	0.3827	0.62	NE
Mb0406c	Rv0400c	fadE7	acyl-CoA dehydrogenase	NE	0.7276	0.06	NE
Mb0407	Rv0401	-	transmembrane protein	NE	0.3113	1.67	NE
Mb0408c	0	mmpL1b	transmembrane transport protein MmpL1B	#N/A	0.8526	-0.27	NE
Mb0409c	0	mmpL1a	transmembrane transport protein MmpL1A	#N/A	0	2.12	NE
Mb0410c	Rv0403c	mmpS1	hypothetical protein	NE	0.2481	0.98	NE
Mb0411	Rv0404	fadD30	acyl-CoA synthetase	NE	0.0056	2.05	ES
Mb0412	0	pks6a	polyketide synthase	#N/A	0.8225	-0.16	ES
Mb0413	0	pks6b	polyketide synthase	#N/A	0.0024	1.79	NE
Mb0414c	Rv0406c	-	beta lactamase like protein	#N/A	0.3945	1.49	NE
Mb0415	Rv0407	fgd1	F420-dependent glucose-6-phosphate	NE	0.0579	1.73	NE
Mb0416	Rv0408	pta	phosphate acetyltransferase	NE	0.4335	1.63	NE
Mb0417	Rv0409	ackA	acetate kinase	NE	0.3714	5.68	NE
Mb0418c	Rv0410c	pknG	serine/threonine-protein kinase G	NE	0.4924	-2.87	NE
Mb0419c	Rv0411c	glnH	glutamine-binding lipoprotein	NE	1	-1.32	NE
Mb0420c	Rv0412c	-	hypothetical protein	NE	0.8863	-1.59	NE
Mb0421	Rv0413	mutT3	8-oxo-dGTP diphosphatase	NE	0.4757	1.19	NE
Mb0422c	Rv0414c	thiE	thiamine-phosphate pyrophosphorylase	ES	1	-1.96	GD
Mb0423	Rv0415	thiO	thiamine biosynthesis oxidoreductase ThiO	ES	1	-2.71	GD
Mb0424	Rv0416	thiS	sulfur carrier protein ThiS	ES	1	-2.73	GD
Mb0425	Rv0417	thiG	thiazole synthase	ES	0.3113	-0.52	GD
Mb0426	Rv0418	lpqL	lipoprotein aminopeptidase LpqL	NE	0.0695	1.33	NE
Mb0427	Rv0419	lpqM	lipoprotein peptidase LpqM	NE	0.1125	1.61	NE
Mb0428c	Rv0420c	-	transmembrane protein	NE	0.128	1.57	NE
Mb0429c	Rv0421c	-	hypothetical protein	NE	0.0068	2.52	NE
Mb0430c	Rv0422c	thiD	phosphomethylpyrimidine kinase	GD	0.6995	-2.62	ES
Mb0431c	Rv0423c	thiC	thiamine biosynthesis protein ThiC	ES	0.915	-1.5	NE
Mb0432c	Rv0424c	-	hypothetical protein	NE	0.026	1.92	NE
Mb0433c	Rv0425c	ctpH	metal cation transporting P-type ATPase CtpH	NE	0.6262	0.18	NE
Mb0434c	Rv0426c	-	transmembrane protein	NE	0.384	0.76	NE
Mb0435c	Rv0427c	xthA	exodeoxyribonuclease III	NE	0.0523	1.83	NE
Mb0436c	Rv0428c	-	hypothetical protein	NE	0.6353	0.21	NE
Mb0437c	Rv0429c	def	peptide deformylase	ES	0.4169	-0.78	NE
Mb0438	Rv0430	-	hypothetical protein	ES	1	0.73	NE
Mb0439	Rv0431	-	tuberculin-like protein	NE	0.2095	1.9	NE
Mb0440	Rv0432	sodC	periplasmic superoxide dismutase [Cu-Zn] SodC	NE	0.1278	1.61	NE
Mb0441	Rv0433	-	carboxylate-amine ligase	NE	0.0392	1.59	NE
Mb0442	Rv0434	-	hypothetical protein	NE	0.0024	3.73	NE
Mb0443c	Rv0435c	-	ATPase	NE	0.2577	1.86	NE
Mb0444c	Rv0436c	pssA	CDP-diacylglycerol--serine	NE	0.3269	1.02	NE
Mb0445c	Rv0437c	psd	phosphatidylserine decarboxylase	NE	0.1739	0.21	NE
Mb0446c	Rv0438c	moeA2	molybdopterin biosynthesis protein MoeA	NE	1	-2.17	NE
Mb0447c	Rv0439c	-	short chain dehydrogenase	NE	0.01	1.8	NE
Mb0448	Rv0440	groEL	molecular chaperone GroEL	ES	0.6995	-3	ES
Mb0449c	Rv0441c	-	hypothetical protein	NE	0.026	0.97	NE
Mb0450c	Rv0442c	PPE10	PPE family protein	NE	1	-2.18	NE
Mb0451	Rv0443	-	hypothetical protein	NE	0	2.94	NE
Mb0452c	Rv0444c	-	hypothetical protein	NE	0.2458	2.07	NE
Mb0453c	Rv0445c	sigK	RNA polymerase sigma factor SigK	NE	0.1788	1.62	NE
Mb0454c	Rv0446c	-	transmembrane protein	NE	0.7338	0.06	NE
Mb0455c	Rv0447c	ufaA1	cyclopropane-fatty-acyl-phospholipid synthase	NE	0.9803	-0.42	NE
Mb0456c	Rv0448c	-	hypothetical protein	NE	0.1133	1.61	NE
Mb0457c	Rv0449c	-	hypothetical protein	NE	0.0469	1.34	NE
Mb0458c	Rv0450c	mmpL4	transmembrane transport protein MmpL4	NE	0	1.95	NE
Mb0459c	Rv0451c	mmpS4	hypothetical protein	NE	0.7269	-0.02	NE
Mb0460	Rv0452	-	transcriptional regulator	NE	0.0256	2.11	NE
Mb0461	Rv0453	PPE11	PPE family protein	NE	0.027	3.03	NE
Mb0462	Rv0454	-	hypothetical protein	#N/A	0.0325	2.75	NE
Mb0463c	Rv0455c	-	hypothetical protein	NE	0.8806	-1.3	NE
Mb0464c	Rv0456c	echA2	enoyl-CoA hydratase	NE	0.0935	1.24	NE
Mb0465c	Rv0456A	-	hypothetical protein	#N/A	0.8312	-0.08	NE
Mb0466c	Rv0457c	-	peptidase	NE	1	-0.71	NE
Mb0467	Rv0458	-	aldehyde dehydrogenase	NE	0.8791	-0.37	NE
Mb0468	Rv0459	-	hypothetical protein	NE	0.8756	-1.68	NE
Mb0469	Rv0460	-	hypothetical protein	NE	0.2641	2.45	NE
Mb0470	Rv0461	-	hypothetical protein	GA	0.8968	-0.38	NE
Mb0471	Rv0462	lpd	dihydrolipoamide dehydrogenase	GD	0.8143	-0.15	ES
Mb0472	Rv0463	-	hypothetical protein	NE	0.7332	0.16	NE
Mb0473c	Rv0464c	-	hypothetical protein	NE	0.0056	2.47	NE
Mb0474c	Rv0465c	-	transcriptional regulator	NE	0.8498	-0.26	NE
Mb0475	Rv0466	-	hypothetical protein	NE	0.597	-2.1	NE
Mb0476	Rv0467	icl	isocitrate lyase	GD	0.3945	-2.49	NE
Mb0477	Rv0468	fadB2	3-hydroxybutyryl-CoA dehydrogenase	NE	0.3931	0.69	NE
Mb0478	Rv0469	umaA1	mycolic acid synthase	NE	0.0274	2.56	NE
Mb0479c	Rv0470c	pcaA	mycolic acid synthase PcaA	NE	0.0555	1.93	NE
Mb0480c	Rv0470A	-	hypothetical protein	#N/A	0.0042	2.88	NE
Mb0481c	Rv0471c	-	hypothetical protein	GA	0.0575	1.8	NE
Mb0482c	Rv0472c	-	TetR family transcriptional regulator	GA	0.5691	0.24	NE
Mb0483	Rv0473	-	transmembrane protein	GA	0	3.46	NE
Mb0484	Rv0474	-	transcriptional regulator	GA	0.1293	1.26	NE
Mb0485	Rv0475	hbhA	heparin binding hemagglutinin HBHA (adhesin)	GA	1	-0.5	NE
Mb0486	Rv0476	-	transmembrane protein	GA	1	-0.72	NE
Mb0487	Rv0477	-	hypothetical protein	GA	0.026	2.37	NE
Mb0488	Rv0478	deoC	2-deoxyribose-5-phosphate aldolase	GA	0.4503	3.22	NE
Mb0489c	Rv0479c	-	hypothetical protein	ES	0.5341	0.7	NE
Mb0490c	Rv0480c	-	hypothetical protein	NE	0.1506	1.16	NE
Mb0491c	Rv0481c	-	hypothetical protein	NE	0.7585	-0.09	NE
Mb0492	Rv0482	murB	UDP-N-acetylenolpyruvoylglucosamine reductase	ES	0.6979	-2.83	NE
Mb0493	Rv0483	lprQ	lipoprotein LprQ	GA	0.3693	0.38	NE
Mb0494c	Rv0484c	-	short-chain type oxidoreductase	GA	1	-1.47	NE
Mb0495	Rv0485	-	transcriptional regulator	NE	0.1949	1.28	NE
Mb0496	Rv0486	-	mannosyltransferase	NE	0.067	2.28	NE
Mb0497	Rv0487	-	hypothetical protein	NE	0.345	1.57	NE
Mb0498	Rv0488	-	hypothetical protein	NE	0.9529	-0.48	NE
Mb0499	Rv0489	gpmA	2,3-bisphosphoglycerate-dependent	NE	1	-0.96	NE
Mb0500	Rv0490	senX3	two component sensor histidine kinase SENX3	NE	0.3151	1.34	NE
Mb0501	Rv0491	regX3	two component sensory transduction protein	NE	0.472	1.14	NE
Mb0502c	Rv0492c	-	oxidoreductase GMC-type	NE	0.4161	0.46	NE
Mb0503c	Rv0492A	-	hypothetical protein	NE	0.0355	3.24	NE
Mb0504c	Rv0493c	-	hypothetical protein	NE	0.4128	0.57	NE
Mb0505	Rv0494	-	GntR family transcriptional regulator	NE	0.3027	1.55	NE
Mb0506c	Rv0495c	-	hypothetical protein	NE	0.444	2.04	NE
Mb0507	Rv0496	-	hypothetical protein	NE	0.1445	1.96	NE
Mb0508	Rv0497	-	transmembrane protein	NE	0.0563	2.27	NE
Mb0509	Rv0498	-	hypothetical protein	NE	0.1895	1.69	NE
Mb0510	Rv0499	-	hypothetical protein	NE	1	-2.16	NE
Mb0511	Rv0500	proC	pyrroline-5-carboxylate reductase	ES	0.8222	-1.52	ES
Mb0512	Rv0500A	-	hypothetical protein	NE	0.3386	2.01	NE
Mb0513	Rv0501	galE2	UDP-glucose 4-epimerase	NE	0	3.12	NE
Mb0514	Rv0502	-	hypothetical protein	NE	0.2586	0.87	NE
Mb0515c	Rv0503c	cmaA2	cyclopropane-fatty-acyl-phospholipid synthase	GA	0.4857	0.27	NE
Mb0516c	Rv0504c	-	hypothetical protein	NE	1	-2.71	GD
Mb0517c	Rv0505c	serB1	phosphoserine phosphatase	NE	0.3621	1.37	GD
Mb0518	Rv0506	mmpS2	hypothetical protein	NE	0.1069	2.34	NE
Mb0519	Rv0507	mmpL2	transmembrane transport protein MmpL2	NE	0.2657	0.64	NE
Mb0520	Rv0508	-	hypothetical protein	NE	0.0916	4.43	NE
Mb0521	Rv0509	hemA	glutamyl-tRNA reductase	ES	1	-0.73	GD
Mb0523	Rv0510	hemC	porphobilinogen deaminase	ES	0.6973	-1.95	ES
Mb0524	Rv0511	hemD	uroporphyrin-III C-methyltransferase	GD	0.4745	-2.52	ES
Mb0525	Rv0512	hemB	delta-aminolevulinic acid dehydratase	ES	0.9578	-2.48	ES
Mb0526	Rv0513	-	transmembrane protein	NE	0.9536	-2.25	NE
Mb0527	Rv0514	-	transmembrane protein	NE	0.7052	0.22	NE
Mb0528	Rv0515	-	hypothetical protein	NE	1	0	ES
Mb0529c	Rv0516c	-	hypothetical protein	GA	0.0566	1.35	NE
Mb0530	Rv0517	-	acyltransferase	GA	0	1.52	NE
Mb0531	Rv0518	-	hypothetical protein	GA	0.0256	1.87	NE
Mb0532c	Rv0519c	-	hypothetical protein	GA	0.9342	-1.39	NE
Mb0533	Rv0520	-	hypothetical protein	GA	0.2479	1.45	NE
Mb0534	Rv0521	-	hypothetical protein	NE	0.4744	0.95	NE
Mb0535	Rv0522	gabP	GABA permease GabP	NE	0.0152	2.18	NE
Mb0536c	Rv0523c	-	hypothetical protein	NE	0.3353	0.82	NE
Mb0537	Rv0524	hemL	glutamate-1-semialdehyde aminotransferase	ES	1	-2.71	ES
Mb0538	Rv0525	-	hypothetical protein	ES	0.3269	1.38	ES
Mb0539	Rv0526	-	thioredoxin protein	ES	0.4443	-1	ES
Mb0540	Rv0527	ccdA	cytochrome C-type biogenesis protein CcdA	ES	0.4646	-1.24	ES
Mb0541	Rv0528	-	transmembrane protein	ES	0.4684	-3.03	ES
Mb0542	Rv0529	ccsA	cytochrome C-type biogenesis protein CcsA	ES	0.6995	-2.13	ES
Mb0543	Rv0530	-	hypothetical protein	NE	0.4614	0.52	NE
Mb0544	Rv0531	-	hypothetical protein	NE	0.6977	-3.33	NE
Mb0545	0	PE_PGRS6a	hypothetical protein	#N/A	0.0282	1.55	NE
Mb0547c	Rv0533c	fabH	3-oxoacyl-ACP synthase III	#N/A	0.1432	0.91	NE
Mb0548c	Rv0534c	menA	1,4-dihydroxy-2-naphthoate	ES	0.7509	-1.68	NE
Mb0549	Rv0535	pnp	5'-methylthioadenosine phosphorylase	NE	0.6753	0.2	NE
Mb0550	Rv0536	galE3	UDP-glucose 4-epimerase	NE	0.159	2.7	NE
Mb0551c	Rv0537c	-	hypothetical protein	NE	0.0024	2.43	NE
Mb0552	Rv0538	-	hypothetical protein	NE	0.2939	1.28	NE
Mb0553	Rv0539	-	dolichyl-phosphate sugar synthase	NE	1	-0.91	NE
Mb0554	Rv0540	-	hypothetical protein	NE	0.0884	1.92	NE
Mb0555c	Rv0541c	-	hypothetical protein	NE	0	3.45	NE
Mb0556c	Rv0542c	menE	O-succinylbenzoic acid--CoA ligase	ES	0.3323	-4.38	ES
Mb0557c	Rv0543c	-	hypothetical protein	ES	1	0	ES
Mb0558c	Rv0544c	-	transmembrane protein	NE	0.242	0.99	NE
Mb0559c	Rv0545c	pitA	inorganic phosphate transporter	NE	0.1329	2.74	NE
Mb0560c	Rv0546c	-	hypothetical protein	NE	1	-0.97	NE
Mb0561c	Rv0547c	-	short chain dehydrogenase	NE	0.142	1.35	NE
Mb0562c	Rv0548c	menB	1,4-dihydroxy-2-naphthoyl-CoA synthase	ES	0.7323	0.09	NE
Mb0564c	0	-	hypothetical protein	#N/A	0.1038	0.76	NE
Mb0565c	Rv0550c	-	hypothetical protein	NE	0.4422	0.68	NE
Mb0566c	Rv0551c	fadD8	acyl-CoA synthetase	NE	1	-0.68	NE
Mb0567	Rv0552	-	hypothetical protein	NE	0.0942	1.17	NE
Mb0568	Rv0553	menC	O-succinylbenzoate synthase	ES	0.6143	0.43	NE
Mb0569	Rv0554	bpoC	peroxidase BpoC	NE	0.0747	1.87	NE
Mb0570	Rv0555	menD	2-succinyl-5-enolpyruvyl-6-hydroxy-3-	ES	0.7454	-1.65	ES
Mb0571	Rv0556	-	transmembrane protein	ES	1	-0.98	ES
Mb0572	Rv0557	pimB	mannosyltransferase	NE	0.0546	0.25	NE
Mb0573	Rv0558	ubiE	ubiquinone/menaquinone biosynthesis	ES	0.4697	-3.24	NE
Mb0574c	Rv0559c	-	hypothetical protein	NE	0.034	3.18	NE
Mb0575c	Rv0560c	-	benzoquinone methyltransferase	NE	0.0482	1.95	ES
Mb0576c	Rv0561c	-	oxidoreductase	NE	0.3971	0.74	ES
Mb0577	Rv0562	grcC1	polyprenyl synthetase	ES	1	-0.97	NE
Mb0578	Rv0563	htpX	heat shock protein HtpX	NE	0.1214	1.06	NE
Mb0579c	Rv0564c	gpsA	NAD(P)H-dependent glycerol-3-phosphate	NE	0.1007	3.08	NE
Mb0580c	Rv0565c	-	monooxygenase	NE	0.0336	1.36	NE
Mb0581c	Rv0566c	-	nucleotide-binding protein	NE	0.01	4.16	NE
Mb0582	Rv0567	-	methyltransferase/methylase	NE	0.5197	0.28	NE
Mb0583	Rv0568	cyp135B1	cytochrome P450 135B1	NE	0.061	1.89	NE
Mb0584	Rv0569	-	hypothetical protein	NE	0.0788	2.91	NE
Mb0585	Rv0570	nrdZ	ribonucleoside-diphosphate reductase large	NE	0.4202	0.65	NE
Mb0586c	Rv0571c	-	hypothetical protein	NE	0.064	2.9	NE
Mb0587c	Rv0572c	-	hypothetical protein	#N/A	0.4586	0.59	NE
Mb0588c	Rv0573c	-	nicotinate phosphoribosyltransferase	NE	0.0672	1.83	NE
Mb0589c	Rv0574c	-	hypothetical protein	NE	0.6827	0.22	NE
Mb0590c	Rv0575c	-	hypothetical protein	NE	0.0658	1.51	NE
Mb0591	Rv0576	-	ArsR family transcriptional regulator	NE	0.0364	1.69	NE
Mb0592	Rv0577	TB27.3	hypothetical protein	NE	0.6973	0.02	NE
Mb0593c	Rv0578c	PE_PGRS7	PE-PGRS family protein	NE	0.2534	0.93	NE
Mb0594	Rv0579	-	hypothetical protein	NE	1	-0.6	NE
Mb0595c	Rv0580c	-	hypothetical protein	NE	0.0916	2.21	NE
Mb0596	Rv0581	-	hypothetical protein	NE	0.4684	0.67	NE
Mb0597	Rv0582	-	hypothetical protein	NE	0.1085	1.85	NE
Mb0598c	Rv0583c	lpqN	lipoprotein LpqN	NE	0.1788	2.96	NE
Mb0599	Rv0584	-	hypothetical protein	NE	0.0042	1.72	NE
Mb0600c	Rv0585c	-	hypothetical protein	NE	0.0282	2.46	NE
Mb0601	Rv0586	-	GntR family transcriptional regulator	NE	0.4676	0.67	NE
Mb0602	Rv0587	yrbE2A	hypothetical protein	NE	0.806	0.5	NE
Mb0603	Rv0588	yrbE2B	hypothetical protein	NE	0.4634	-2.84	NE
Mb0604	Rv0589	mce2A	MCE-family protein MCE2A	NE	0.1521	1.18	NE
Mb0605	Rv0590	mce2B	MCE-family protein MCE2B	NE	0.1031	1.95	NE
Mb0606	Rv0591	mce2C	MCE-family protein MCE2C	NE	0.0111	2.82	NE
Mb0607	0	mce2Da	hypothetical protein	#N/A	0.9388	-2.6	NE
Mb0609	Rv0593	lprL	MCE-family lipoprotein LprL	NE	0.0473	1.8	NE
Mb0610	Rv0594	mce2F	MCE-family protein MCE2F	NE	0.8144	-0.17	NE
Mb0611c	Rv0595c	-	hypothetical protein	NE	0.1595	1.18	NE
Mb0612c	Rv0596c	-	hypothetical protein	NE	0.6994	-3.03	NE
Mb0613c	Rv0597c	-	hypothetical protein	NE	0.0612	1.56	NE
Mb0614c	Rv0598c	-	hypothetical protein	NE	0.3701	0.85	NE
Mb0615c	Rv0599c	-	hypothetical protein	NE	0.3509	3.04	NE
Mb0616c	Rv0600c	-	two component sensor kinase	NE	0.3164	1.23	NE
Mb0617c	Rv0601c	-	two component sensor kinase	NE	1	-1.59	NE
Mb0618c	Rv0602c	tcrA	two component DNA binding transcriptional	NE	0.0915	2.49	NE
Mb0619	Rv0603	-	hypothetical protein	NE	1	0	NE
Mb0620	Rv0604	lpqO	lipoprotein lpqo	NE	0.1652	1.71	NE
Mb0621	Rv0605	-	resolvase	NE	0.1474	1.05	NE
Mb0622	Rv0606	-	transposase	NE	0.6529	0.09	NE
Mb0623	Rv0607	-	hypothetical protein	Uncertain	1	-3.71	NE
Mb0624	Rv0608	-	hypothetical protein	Uncertain	1	-0.41	NE
Mb0625	Rv0609	-	hypothetical protein	NE	0.0851	2.87	NE
Mb0626	Rv0609A	-	hypothetical protein	#N/A	1	-2.47	NE
Mb0627c	Rv0610c	-	hypothetical protein	NE	0.2205	1.33	NE
Mb0628c	Rv0611c	-	hypothetical protein	NE	0.3213	1.22	NE
Mb0629	Rv0612	-	hypothetical protein	NE	0.4758	0.75	NE
Mb0630c	Rv0613c	-	hypothetical protein	NE	0.0392	2.27	NE
Mb0631	Rv0614	-	hypothetical protein	NE	0.0121	2.78	NE
Mb0632	Rv0615	-	hypothetical protein	NE	0.2644	2.45	NE
Mb0633c	Rv0616c	-	hypothetical protein	#N/A	0.1799	1.51	NE
Mb0634	Rv0617	-	hypothetical protein	NE	0.6866	0.14	NE
Mb0635	Rv0618	galT	galactose-1-phosphate uridylyltransferase	NE	0.6757	-1.78	NE
Mb0636	Rv0620	galK	galactokinase	NE	0.6836	1.89	NE
Mb0637	Rv0621	-	hypothetical protein	NE	0.9932	-0.57	NE
Mb0638	Rv0622	-	hypothetical protein	NE	0.5354	0.49	NE
Mb0639	Rv0623	-	hypothetical protein	NE	0.4506	2.05	NE
Mb0640	Rv0624	-	hypothetical protein	NE	0.0328	3.26	NE
Mb0641c	Rv0625c	-	transmembrane protein	NE	0.2915	0.84	NE
Mb0642	Rv0626	-	hypothetical protein	NE	0.1413	0.31	NE
Mb0643	Rv0627	-	hypothetical protein	Uncertain	1	0	NE
Mb0644c	Rv0628c	-	hypothetical protein	NE	0.0926	3.11	NE
Mb0645c	Rv0629c	recD	exonuclease V subunit alpha	NE	0.1637	1.82	ES
Mb0647c	0	recBa	exonuclease V subunit beta	#N/A	0.214	4.28	NE
Mb0648c	Rv0631c	recC	exonuclease V subunit gamma	NE	0.0464	1.67	NE
Mb0649c	Rv0632c	echA3	enoyl-CoA hydratase	NE	0.0042	2.32	NE
Mb0650c	Rv0633c	-	hypothetical protein	NE	0.0865	1.69	NE
Mb0651c	Rv0634c	-	glyoxalase II	NE	0.0532	2.5	NE
Mb0652	Rv0634A	-	hypothetical protein	NE	0.3213	1.06	NE
Mb0653	Rv0634B	rpmG	50S ribosomal protein L33	GD	1	-0.98	NE
Mb0654	Rv0635	-	(3R)-hydroxyacyl-ACP dehydratase subunit HadA	ES	0.5316	-2.22	ES
Mb0655	Rv0636	-	(3R)-hydroxyacyl-ACP dehydratase subunit HadB	ES	0.78	0.18	ES
Mb0656	Rv0637	-	(3R)-hydroxyacyl-ACP dehydratase subunit HadC	NE	0.292	-1.9	NE
Mb0657	Rv0638	secE	preprotein translocase subunit SecE	ES	0.6985	-0.99	ES
Mb0658	Rv0639	nusG	transcription antitermination protein NusG	ES	0.6893	-1.92	ES
Mb0659	Rv0640	rplK	50S ribosomal protein L11	NE	0.8968	0.31	NE
Mb0660	Rv0641	rplA	50S ribosomal protein L1	ES	0.8121	-1.64	NE
Mb0661c	Rv0642c	mmaA4	methoxy mycolic acid synthase	GA	0.7135	-1.7	NE
Mb0662c	Rv0643c	mmaA3	methoxy mycolic acid synthase	GA	0.013	1.97	NE
Mb0663c	Rv0644c	mmaA2	methoxy mycolic acid synthase	GA	0.4123	0.53	NE
Mb0664c	Rv0645c	mmaA1	methoxy mycolic acid synthase	GA	0.1376	0.9	NE
Mb0665c	Rv0646c	lipG	lipase/esterase	GA	0.0563	1.63	NE
Mb0666c	Rv0647c	-	hypothetical protein	ES	0.8146	-1.71	NE
Mb0667	Rv0648	-	alpha-mannosidase	NE	1	-1.09	NE
Mb0668	Rv0649	fabD2	malonyl CoA-ACP transacylase	NE	0.4785	2.2	NE
Mb0669	Rv0650	-	sugar kinase	NE	0.1289	2.76	NE
Mb0670	Rv0651	rplJ	50S ribosomal protein L10	ES	0.4684	-2.97	NE
Mb0671	Rv0652	rplL	50S ribosomal protein L7/L12	Uncertain	1	0	NE
Mb0672c	Rv0653c	-	TetR family transcriptional regulator	NE	0.348	0.71	NE
Mb0673	Rv0654	-	dioxygenase	GA	0.1993	0.7	NE
Mb0674	Rv0655	mkl	ABC transporter ATP-binding protein	GA	0.1823	1.86	NE
Mb0675c	Rv0656c	-	hypothetical protein	GA	0.7097	0.1	NE
Mb0676c	Rv0657c	-	hypothetical protein	GA	1	0	NE
Mb0677c	Rv0658c	-	hypothetical protein	NE	0.0901	1.2	NE
Mb0678c	Rv0659c	-	hypothetical protein	NE	0.6965	0.55	NE
Mb0679c	Rv0660c	-	hypothetical protein	NE	0.6973	-2.47	NE
Mb0680c	Rv0661c	-	hypothetical protein	NE	0.1031	1.79	NE
Mb0681c	Rv0662c	-	hypothetical protein	#N/A	0.2415	1.41	NE
Mb0682	Rv0663	atsD	arylsulfatase	NE	0.8791	-0.33	NE
Mb0683	Rv0664	-	hypothetical protein	#N/A	0.7916	1.17	NE
Mb0684	Rv0665	-	hypothetical protein	NE	0.298	1.71	NE
Mb0685	Rv0666	-	hypothetical protein	#N/A	1	0	N/A
Mb0686	Rv0667	rpoB	DNA-directed RNA polymerase subunit beta	ES	0.6837	-1.66	GD
Mb0687	Rv0668	rpoC	DNA-directed RNA polymerase subunit beta'	ES	0.7266	-0.05	ES
Mb0688c	Rv0669c	-	hydrolase	NE	0.9219	-1.21	NE
Mb0689	Rv0670	end	endonuclease IV	NE	0.9394	-0.48	NE
Mb0690	Rv0671	lpqP	lipoprotein LpqP	NE	0.0942	1.83	NE
Mb0691	Rv0672	fadE8	acyl-CoA dehydrogenase	NE	0.1552	1.05	NE
Mb0692	Rv0673	echA4	enoyl-CoA hydratase	NE	0.348	2.34	NE
Mb0693	Rv0674	-	hypothetical protein	NE	0.6488	0.25	NE
Mb0694	Rv0675	echA5	enoyl-CoA hydratase	NE	0.1051	1.58	NE
Mb0695c	Rv0676c	mmpL5	transmembrane transport protein MmpL5	NE	0.084	0.72	NE
Mb0696c	Rv0677c	mmpS5	hypothetical protein	NE	0.4356	1.16	NE
Mb0697	Rv0678	-	hypothetical protein	NE	0.0486	2.4	NE
Mb0698c	Rv0679c	-	hypothetical protein	NE	0.1214	2.36	NE
Mb0699c	Rv0680c	-	transmembrane protein	NE	0.694	0.05	NE
Mb0700	Rv0681	-	TetR family transcriptional regulator	NE	0.0523	1.77	NE
Mb0701	Rv0682	rpsL	30S ribosomal protein S12	ES	0.4676	-1.46	NE
Mb0702	Rv0683	rpsG	30S ribosomal protein S7	ES	1	0	NE
Mb0703	Rv0684	fusA1	elongation factor G	ES	0.7712	-1.5	GD
Mb0704	Rv0685	tuf	elongation factor Tu	ES	1	-1.08	GD
Mb0705	Rv0686	-	hypothetical protein	NE	1	-1.4	NE
Mb0706	Rv0687	fabG	3-ketoacyl-ACP reductase	NE	0.0504	2.59	NE
Mb0707	Rv0688	-	ferredoxin reductase	NE	0.0507	2.49	NE
Mb0708c	Rv0689c	-	hypothetical protein	NE	1	-0.61	NE
Mb0709c	Rv0690c	-	hypothetical protein	NE	0.1191	1.3	NE
Mb0710c	Rv0691c	-	transcriptional regulator	NE	1	-0.74	NE
Mb0711	Rv0692	-	hypothetical protein	NE	0.7371	0.28	GD
Mb0712	Rv0693	pqqE	coenzyme PQQ synthesis protein E	NE	0.1516	1.36	GD
Mb0713	Rv0694	lldD1	L-lactate dehydrogenase (cytochrome) LldD1	NE	1	-0.81	GD
Mb0714	Rv0695	-	hypothetical protein	NE	0.2309	2.7	GD
Mb0715	Rv0696	-	membrane sugar transferase	NE	0.1031	2.08	NE
Mb0716	Rv0697	-	dehydrogenase	GD	0.0721	2.33	NE
Mb0717	0	-	hypothetical protein	#N/A	1	0	NE
Mb0718	0	-	hypothetical protein	#N/A	1	-0.78	NE
Mb0719	Rv0699	-	hypothetical protein	#N/A	1	0	NE
Mb0720	Rv0700	rpsJ	30S ribosomal protein S10	GD	0.2079	-3.95	GD
Mb0721	Rv0701	rplC	50S ribosomal protein L3	ES	0.0935	-3.62	GD
Mb0722	Rv0702	rplD	50S ribosomal protein L4	ES	0.8338	-0.2	GD
Mb0723	Rv0703	rplW	50S ribosomal protein L23	ES	1	0	GD
Mb0724	Rv0704	rplB	50S ribosomal protein L2	ES	0.9182	-0.13	GD
Mb0725	Rv0705	rpsS	30S ribosomal protein S19	ES	0.6827	-1.47	GD
Mb0726	Rv0706	rplV	50S ribosomal protein L22	ES	1	-1.13	GD
Mb0727	Rv0707	rpsC	30S ribosomal protein S3	ES	0.7014	-2.62	GD
Mb0728	Rv0708	rplP	50S ribosomal protein L16	ES	0.6836	0.32	GD
Mb0729	Rv0709	rpmC	50S ribosomal protein L29	GD	1	0	GD
Mb0730	Rv0710	rpsQ	30S ribosomal protein S17	ES	0.7418	0.05	GD
Mb0731	0	atsAa	arylsulfatase	#N/A	1	-1.11	NE
Mb0732	0	atsAb	arylsulfatase	#N/A	0.2921	0.68	NE
Mb0733	Rv0712	-	hypothetical protein	NE	0.0526	1.95	NE
Mb0734	Rv0713	-	transmembrane protein	NE	0.1022	1	NE
Mb0735	Rv0714	rplN	50S ribosomal protein L14	ES	1	-1.92	GD
Mb0736	Rv0715	rplX	50S ribosomal protein L24	ES	1	-0.97	GD
Mb0737	Rv0716	rplE	50S ribosomal protein L5	ES	1	-2.71	GD
Mb0738	Rv0717	rpsN	30S ribosomal protein S14	Uncertain	1	-1.93	GD
Mb0739	Rv0718	rpsH	30S ribosomal protein S8	ES	1	-1.82	GD
Mb0740	Rv0719	rplF	50S ribosomal protein L6	ES	0.8793	-1.37	GD
Mb0741	Rv0720	rplR	50S ribosomal protein L18	ES	0.6994	-2.83	GD
Mb0742	Rv0721	rpsE	30S ribosomal protein S5	ES	0.7134	-0.03	GD
Mb0743	Rv0722	rpmD	50S ribosomal protein L30	Uncertain	1	0	NE
Mb0744	Rv0723	rplO	50S ribosomal protein L15	Uncertain	1	0.87	NE
Mb0745	Rv0724	sppA	endopeptidase IV	NE	0.0424	1.68	NE
Mb0746c	Rv0725c	-	hypothetical protein	NE	0.0183	3.03	NE
Mb0747c	Rv0726c	-	hypothetical protein	NE	0.6641	0.2	NE
Mb0748c	Rv0727c	fucA	L-fuculose phosphate aldolase	NE	0.1432	1.22	NE
Mb0749c	Rv0728c	serA2	D-3-phosphoglycerate dehydrogenase	NE	0.536	0.25	NE
Mb0750	Rv0729	xylB	D-xylulose kinase XylB	NE	0.1143	0.9	NE
Mb0751	Rv0730	-	hypothetical protein	GA	0.1241	3.1	NE
Mb0752c	Rv0731c	-	hypothetical protein	GA	0.5777	0.22	NE
Mb0753	Rv0732	secY	preprotein translocase subunit SecY	ES	0.5904	1.19	GD
Mb0754	Rv0733	adk	adenylate kinase	NE	0.6973	-1.87	NE
Mb0755	Rv0734	mapA	methionine aminopeptidase	NE	0.4864	1.41	NE
Mb0756	Rv0735	sigL	RNA polymerase sigma factor SigL	NE	0.0389	2.44	NE
Mb0757	Rv0736	-	hypothetical protein	NE	0.6338	0.26	NE
Mb0758	Rv0737	-	transcriptional regulator	NE	0.5724	0.34	NE
Mb0759	Rv0738	-	hypothetical protein	Uncertain	1	-2.71	NE
Mb0760	Rv0739	-	hypothetical protein	NE	0.1667	1.09	NE
Mb0761	Rv0740	-	hypothetical protein	NE	0.3036	0.27	NE
Mb0762	Rv0741	-	transposase	NE	0.4181	-0.26	NE
Mb0763	Rv0742	PE_PGRS8	PE-PGRS family protein	NE	0.0024	4.88	NE
Mb0764c	Rv0743c	-	hypothetical protein	NE	0.4757	2.37	NE
Mb0765c	Rv0744c	-	transcriptional regulator	NE	0.261	1.2	NE
Mb0766	Rv0745	-	hypothetical protein	#N/A	0.0523	2.57	NE
Mb0767	Rv0746	PE_PGRS9	PE-PGRS family protein	NE	0.4773	2.16	NE
Mb0768	Rv0747	PE_PGRS10	PE-PGRS family protein	NE	0.9069	-0.41	NE
Mb0769	Rv0748	-	hypothetical protein	NE	0.194	4.14	NE
Mb0770	Rv0749	-	hypothetical protein	NE	1	-1.49	NE
Mb0771c	Rv0749A	-	hypothetical protein	#N/A	0.6827	0.18	NE
Mb0772	Rv0750	-	hypothetical protein	NE	0.1368	2.71	NE
Mb0773c	Rv0751c	mmsB	3-hydroxyisobutyrate dehydrogenase	NE	0.1848	1.43	NE
Mb0774c	Rv0752c	fadE9	acyl-CoA dehydrogenase	NE	0.6646	0.31	NE
Mb0775c	Rv0753c	mmsA	methylmalonate-semialdehyde dehydrogenase	NE	0.0547	1.36	NE
Mb0776	Rv0754	PE_PGRS11	PE-PGRS family protein	NE	0.2951	0.9	NE
Mb0777c	Rv0755c	PPE12	PPE family protein	NE	0.0981	1.31	GD
Mb0778c	Rv0755A	-	transposase	GA	0.1117	1.56	NE
Mb0779c	Rv0756c	-	hypothetical protein	NE	0.6281	0.19	NE
Mb0780	Rv0757	phoP	two component system response transcriptional	NE	0.6161	0.21	NE
Mb0781	Rv0758	phoR	two component system response sensor kinase	NE	0.0788	1.4	NE
Mb0782c	Rv0759c	-	hypothetical protein	NE	0.6985	1.64	NE
Mb0783c	Rv0760c	-	hypothetical protein	NE	0.0462	3.66	NE
Mb0784c	Rv0761c	adhB	NAD dependent zinc-containing alcohol	NE	0.8042	-0.12	NE
Mb0785c	Rv0762c	-	hypothetical protein	NE	0.0024	3.23	NE
Mb0786c	Rv0763c	-	ferredoxin	Uncertain	1	0	NE
Mb0787c	Rv0764c	cyp51	cytochrome P450 sterol 14-alpha demethylase	NE	0.1939	1.65	NE
Mb0788c	Rv0765c	-	short chain dehydrogenase	NE	0.7018	0.15	NE
Mb0789c	Rv0766c	cyp123	cytochrome P450 123	NE	0.2065	1.45	NE
Mb0790c	Rv0767c	-	hypothetical protein	NE	0.0361	1.56	NE
Mb0791	Rv0768	aldA	aldehyde dehydrogenase	NE	0.2354	0.74	NE
Mb0792	Rv0769	-	short chain dehydrogenase	NE	0.0431	2.52	NE
Mb0793	Rv0770	-	dehydrogenase/reductase	NE	1	-3.12	NE
Mb0794	Rv0771	-	4-carboxymuconolactone decarboxylase	NE	0.2258	1.23	NE
Mb0795	Rv0772	purD	phosphoribosylamine--glycine ligase	ES	1	-0.78	GD
Mb0796c	Rv0773c	ggtA	bifunctional cephalosporin	NE	0.0401	3.7	NE
Mb0797c	Rv0774c	-	hypothetical protein	NE	0.3961	0.97	NE
Mb0798	Rv0775	-	hypothetical protein	NE	0.1191	1.68	NE
Mb0799c	Rv0776c	-	hypothetical protein	NE	0.0706	2.76	NE
Mb0800	Rv0777	purB	adenylosuccinate lyase	ES	0.524	-2.41	ES
Mb0801	Rv0778	cyp126	cytochrome P450 126	NE	0.1712	1.13	NE
Mb0802c	Rv0779c	-	transmembrane protein	NE	0.336	1.32	NE
Mb0803	Rv0780	hemH	phosphoribosylaminoimidazolesuccinocarboxamide	ES	0.7704	-1.62	GD
Mb0804	Rv0781	ptrB	oligopeptidase B	#N/A	1	-0.92	GD
Mb0805c	Rv0783c	emrB	multidrug resistance integral membrane efflux	NE	0.4864	0.52	NE
Mb0806	Rv0784	-	hypothetical protein	NE	0.2055	1.93	NE
Mb0807	0	-	hypothetical protein	#N/A	0.214	1.61	NE
Mb0808	0	-	hypothetical protein	#N/A	0.1905	1.66	NE
Mb0809c	Rv0786c	-	hypothetical protein	NE	0.1916	2.08	NE
Mb0810	Rv0787	-	hypothetical protein	NE	0.6529	0.09	NE
Mb0811	Rv0787A	-	phosphoribosylformylglycinamidine synthase	ES	1	0.87	ES
Mb0812	Rv0788	purQ	phosphoribosylformylglycinamidine synthase I	ES	0.2627	-3.36	ES
Mb0813c	Rv0789c	-	hypothetical protein	NE	0.3239	1.43	NE
Mb0814c	Rv0790c	-	hypothetical protein	NE	0.1085	1.46	NE
Mb0815c	Rv0791c	-	hypothetical protein	NE	0.0509	3.71	NE
Mb0816c	Rv0792c	-	GntR family transcriptional regulator	NE	0.0675	1.54	NE
Mb0817	Rv0793	-	hypothetical protein	NE	0.4684	0.97	NE
Mb0818c	0	-	oxidoreductase	#N/A	0.336	1.11	NE
Mb0819c	0	-	oxidoreductase	#N/A	0.0506	2.96	NE
Mb0820	Rv0797	-	IS1547 transposase	NE	0.8886	-1.45	NE
Mb0821c	Rv0798c	cfp29	hypothetical protein	NE	0.5805	0.36	NE
Mb0822c	Rv0799c	-	hypothetical protein	NE	0.1485	2.19	NE
Mb0823	Rv0800	pepC	aminopeptidase	NE	0.1368	0.98	NE
Mb0824	Rv0801	-	hypothetical protein	NE	1	-1.59	NE
Mb0825c	Rv0802c	-	hypothetical protein	NE	0.4392	1.05	NE
Mb0826	Rv0803	purL	phosphoribosylformylglycinamidine synthase II	ES	0.5982	0.28	ES
Mb0827	Rv0804	-	hypothetical protein	NE	0.0792	2.19	NE
Mb0828	Rv0805	-	hypothetical protein	#N/A	0.5316	0.41	NE
Mb0829c	Rv0806c	cpsY	UDP-glucose-4-epimerase CpsY	NE	0	2.73	NE
Mb0830	Rv0807	-	hypothetical protein	NE	1	0	NE
Mb0831	Rv0808	purF	amidophosphoribosyltransferase	ES	0.3191	3.1	GD
Mb0832	Rv0809	purM	phosphoribosylaminoimidazole synthetase	ES	0.5274	-2.2	GD
Mb0833c	Rv0810c	-	hypothetical protein	ES	0.6827	-0.67	GD
Mb0834c	Rv0811c	-	hypothetical protein	ES	1	-0.54	GD
Mb0835	Rv0812	-	4-amino-4-deoxychorismate lyase	GD	1	-0.53	NE
Mb0836c	Rv0813c	-	hypothetical protein	GA	0.0507	1.68	NE
Mb0837c	Rv0814c	sseC2	hypothetical protein	#N/A	0.5819	0.38	NE
Mb0838c	Rv0815c	cysA2	thiosulfate sulfurtransferase	#N/A	0.7484	1.53	NE
Mb0839c	Rv0816c	thiX	thioredoxin	GA	0.189	3.01	NE
Mb0840c	Rv0817c	-	hypothetical protein	GD	1	-0.58	NE
Mb0841	Rv0818	-	transcriptional regulator	GA	0.6289	0.54	NE
Mb0842	Rv0819	-	hypothetical protein	GA	0.5172	0.89	NE
Mb0843	Rv0820	phoT	phosphate transporter ATP-binding protein	GA	1	-0.61	NE
Mb0844c	Rv0821c	phoY2	phosphate transport regulator	GA	0.6936	0.16	NE
Mb0845c	Rv0822c	-	hypothetical protein	GA	0.6862	0.03	NE
Mb0846c	Rv0823c	-	transcriptional regulator	GA	0.0202	2.58	NE
Mb0847c	Rv0824c	desA1	acyl-ACP desaturase	ES	0.5749	-1.92	NE
Mb0848c	Rv0825c	-	hypothetical protein	NE	0	2.95	NE
Mb0849	Rv0826	-	hypothetical protein	NE	0.685	0.08	NE
Mb0850c	Rv0827c	-	transcriptional regulator	NE	0.1288	3.04	NE
Mb0851c	Rv0828c	-	deaminase	NE	0.1329	1.1	NE
Mb0852	Rv0829	-	transposase	NE	0.1186	-0.41	NE
Mb0853	Rv0830	-	hypothetical protein	NE	0.0274	1.68	NE
Mb0854c	Rv0831c	-	hypothetical protein	NE	0.3941	0.43	NE
Mb0855	Rv0832	PE_PGRS12	PE-PGRS family protein	NE	0.4251	0.75	NE
Mb0856	Rv0833	PE_PGRS13	PE-PGRS family protein	#N/A	1	-2.47	NE
Mb0857c	Rv0834c	PE_PGRS14	PE-PGRS family protein	NE	0.7052	-2.09	NE
Mb0858	Rv0835	lpqQ	lipoprotein LpqQ	NE	0.1125	1.62	NE
Mb0859c	Rv0836c	-	hypothetical protein	NE	0.1876	1.47	NE
Mb0860c	Rv0837c	-	hypothetical protein	NE	0.0251	2.11	NE
Mb0861	Rv0838	lpqR	lipoprotein LpqR	NE	0.1313	1.14	NE
Mb0862	Rv0839	-	hypothetical protein	NE	0.0172	2.18	NE
Mb0863c	Rv0840c	pip	proline iminopeptidase	NE	0.0942	2.05	NE
Mb0864	Rv0841	-	transmembrane protein	NE	1	-1.93	NE
Mb0865	Rv0842	-	hypothetical protein	NE	0.0441	1.93	NE
Mb0866	Rv0843	-	dehydrogenase	NE	0.1441	1.46	NE
Mb0867c	Rv0844c	narL	nitrate/nitrite response transcriptional	NE	0.0266	1.98	NE
Mb0868	Rv0845	-	two component sensor kinase	NE	0.6174	0.18	NE
Mb0869c	Rv0846c	-	oxidase	NE	0.8313	-0.19	NE
Mb0870	Rv0847	lpqS	lipoprotein LpqS	NE	0.4251	0.9	NE
Mb0871	Rv0848	cysK2	cysteine synthase A CysK2	NE	1	-0.92	NE
Mb0872	Rv0849	-	integral membrane transport protein	NE	0.1856	1.13	NE
Mb0873	Rv0850	-	transposase	NE	0.024	1.09	NE
Mb0874c	Rv0851c	-	short chain dehydrogenase	NE	0.7047	0.08	NE
Mb0875	Rv0852	fadD16	fatty-acid--CoA ligase	NE	0.1289	2.03	NE
Mb0876c	Rv0853c	pdc	pyruvate or indole-3-pyruvate decarboxylase pdc	NE	0.9601	-0.43	NE
Mb0877	Rv0854	-	hypothetical protein	NE	0.0973	1.64	NE
Mb0878	Rv0855	far	fatty-acid-CoA racemase	NE	0.0424	2.42	NE
Mb0879	Rv0856	-	hypothetical protein	NE	0.0188	1.27	NE
Mb0880	Rv0857	-	hypothetical protein	NE	0.9089	-0.39	NE
Mb0881c	Rv0858c	-	aminotransferase	NE	0.6638	0.06	NE
Mb0882	Rv0859	fadA	acetyl-CoA acetyltransferase	NE	1	-0.66	NE
Mb0883	Rv0860	fadB	fatty oxidation protein FadB	NE	0.282	2.07	NE
Mb0884c	Rv0861c	-	DNA helicase	NE	0.5341	0.42	NE
Mb0885c	Rv0862c	-	hypothetical protein	NE	0.0705	1.84	NE
Mb0886	Rv0863	-	hypothetical protein	NE	0.3936	0.73	NE
Mb0888	0	moaC	molybdenum cofactor biosynthesis protein MoaC	#N/A	1	-3.45	NE
Mb0889	Rv0865	mog	molybdopterin biosynthesis mog protein	NE	0.329	0.85	NE
Mb0890	Rv0866	moaE2	molybdenum cofactor biosynthesis protein MoaE	NE	0.1495	2.3	NE
Mb0891c	Rv0867c	rpfA	resuscitation-promoting factor RpfA	NE	0.0279	2.01	NE
Mb0892c	Rv0868c	moaD2	molybdenum cofactor biosynthesis protein MoaD	NE	0.0279	3.07	NE
Mb0893c	Rv0869c	moaA	molybdenum cofactor biosynthesis protein A	NE	0.008	3.88	NE
Mb0894c	Rv0870c	-	hypothetical protein	NE	0.0935	1.66	NE
Mb0895	Rv0871	cspB	cold shock-like protein B CspB	NE	0.5819	0.4	NE
Mb0896c	Rv0872c	PE_PGRS15	PE-PGRS family protein	NE	0	3	NE
Mb0897	Rv0873	fadE10	acyl-CoA dehydrogenase	NE	0.7582	-0.1	NE
Mb0898c	Rv0874c	-	hypothetical protein	NE	0.0401	1.79	NE
Mb0899c	Rv0875c	-	hypothetical protein	NE	0.7052	-2.54	NE
Mb0900c	Rv0876c	-	transmembrane protein	NE	1	-0.75	NE
Mb0901	Rv0877	-	hypothetical protein	GA	0.144	1.2	NE
Mb0902c	Rv0878c	PPE13	PPE family protein	GA	0.0056	1.66	NE
Mb0903c	Rv0879c	-	transmembrane protein	#N/A	0.268	4.02	NE
Mb0904	Rv0880	-	MarR family transcriptional regulator	Uncertain	1	0	NE
Mb0905	Rv0881	-	rRNA methyltransferase	NE	0.2064	4.35	NE
Mb0906	Rv0882	-	hypothetical protein	NE	1	0.18	NE
Mb0907c	Rv0883c	-	hypothetical protein	ES	1	-1.93	NE
Mb0908c	Rv0884c	serC	phosphoserine aminotransferase	ES	0.6995	-2.78	NE
Mb0909	Rv0885	-	hypothetical protein	NE	0.4586	0.76	NE
Mb0910	Rv0886	fprB	NADPH:adrenodoxin oxidoreductase FprB	NE	0.052	3.42	NE
Mb0911c	Rv0887c	-	hypothetical protein	NE	0.0788	3.13	NE
Mb0912	Rv0888	-	hypothetical protein	NE	0.5274	0.42	NE
Mb0913c	Rv0889c	citA	citrate synthase 2	NE	0.2739	0.81	NE
Mb0914c	Rv0890c	-	LuxR family transcriptional regulator	NE	0.0389	1.61	NE
Mb0915c	Rv0891c	-	transcriptional regulator	NE	0.0111	1.95	NE
Mb0916	Rv0892	-	monooxygenase	NE	0.0753	1.57	NE
Mb0917c	Rv0893c	-	hypothetical protein	NE	0.079	3.03	NE
Mb0918	Rv0894	-	LuxR family transcriptional regulator	NE	0.7894	-0.1	NE
Mb0919	Rv0895	-	hypothetical protein	NE	0.7135	0.09	NE
Mb0920	Rv0896	gltA	type II citrate synthase	GD	0.7878	-1.53	GD
Mb0921c	Rv0897c	-	oxidoreductase	NE	1	-0.65	GD
Mb0922c	Rv0898c	-	hypothetical protein	Uncertain	0.1454	0.34	NE
Mb0923	Rv0899	ompA	outer membrane protein OmpA	NE	0.1987	1.13	NE
Mb0924	Rv0900	-	hypothetical protein	NE	1	-2.36	NE
Mb0925	Rv0901	-	hypothetical protein	NE	0.0991	1.91	NE
Mb0926c	Rv0902c	prrB	two component sensor histidine kinase PRRB	ES	0.3833	-2.91	NE
Mb0927c	Rv0903c	prrA	two component response transcriptional	ES	0.7928	-1.91	NE
Mb0928c	Rv0904c	accD3	acetyl-coenzyme A carboxylase carboxyl	NE	0.0172	2.75	NE
Mb0929	Rv0905	echA6	enoyl-CoA hydratase	NE	0.1338	1.85	NE
Mb0930	Rv0906	-	hypothetical protein	NE	0.0547	1.96	NE
Mb0931	Rv0907	-	hypothetical protein	NE	0.4378	0.44	NE
Mb0932	Rv0908	ctpE	metal cation transporter ATPase P-type CtpE	NE	0.034	1.4	NE
Mb0933	Rv0909	-	hypothetical protein	NE	0.0251	2.37	NE
Mb0934	Rv0910	-	hypothetical protein	NE	0.6817	0.44	NE
Mb0935	Rv0911	-	hypothetical protein	NE	0.1135	1.86	NE
Mb0936	Rv0912	-	transmembrane protein	NE	1	-0.66	NE
Mb0937c	Rv0913c	-	dioxygenase	NE	0.1294	1.2	NE
Mb0938c	Rv0914c	-	acetyl-CoA acetyltransferase	NE	0.0172	2.57	NE
Mb0939c	Rv0915c	PPE14	PPE family protein	NE	0.07	1.93	NE
Mb0940c	Rv0916c	PE7	PE family protein	NE	0.1282	0.19	NE
Mb0941	Rv0917	betP	glycine betaine transport integral membrane	NE	0.1982	0.64	NE
Mb0942	Rv0918	-	hypothetical protein	NE	0.1958	1.67	NE
Mb0943	Rv0919	-	hypothetical protein	NE	0.0497	1.52	NE
Mb0944c	Rv0920c	-	transposase	NE	0.3213	2.08	NE
Mb0945	Rv0921	-	resolvase	NE	0.6985	0.14	NE
Mb0946	Rv0922	-	transposase	NE	0	2.89	NE
Mb0947c	Rv0923c	-	hypothetical protein	NE	1	-1.55	NE
Mb0948c	Rv0924c	mntH	manganese transport protein MntH	NE	0.0024	2.2	NE
Mb0949c	Rv0926c	-	hypothetical protein	NE	0.0289	2.91	NE
Mb0950c	Rv0927c	-	short chain dehydrogenase	NE	0.472	1.22	NE
Mb0951	Rv0928	pstS3	periplasmic phosphate-binding lipoprotein PSTS3	NE	0.9047	-1.22	NE
Mb0952	Rv0929	pstC2	phosphate ABC transporter transmembrane protein	NE	0.364	-2.58	NE
Mb0953	Rv0930	pstA1	phosphate ABC transporter transmembrane protein	NE	0.3931	-2.37	NE
Mb0954c	0	pknDb	serine/threonine protein kinase D	#N/A	0.5796	0.27	NE
Mb0955c	0	pknDa	serine/threonine protein kinase D	#N/A	0	2.33	NE
Mb0956c	Rv0932c	pstS2	periplasmic phosphate-binding lipoprotein PSTS2	NE	0.5373	0.36	NE
Mb0957	0	pstBa	phosphate ABC transporter	#N/A	0.01	3.44	NE
Mb0958	0	pstBb	phosphate ABC transporter	#N/A	0.1202	1.83	NE
Mb0959	Rv0934	pstS1	periplasmic phosphate-binding lipoprotein PSTS1	NE	1	-1.2	NE
Mb0960	Rv0935	pstC1	phosphate ABC transporter transmembrane protein	NE	0.0274	1.52	NE
Mb0961	Rv0936	pstA2	phosphate ABC transporter transmembrane protein	NE	0.0282	2.24	NE
Mb0962c	Rv0937c	-	hypothetical protein	NE	0.2303	1.72	NE
Mb0963	Rv0938	-	ATP-dependent DNA ligase	NE	0.3369	0.99	NE
Mb0964	Rv0939	-	bifunctional 2-hydroxyhepta-2,4-diene-1,7-dioate	NE	0.5874	0.3	NE
Mb0965c	Rv0940c	-	oxidoreductase	NE	0.01	3.91	NE
Mb0966c	Rv0941c	-	hypothetical protein	NE	0.1016	2.41	NE
Mb0967	Rv0942	-	hypothetical protein	#N/A	0.1082	3.91	NE
Mb0968c	Rv0943c	-	monooxygenase	NE	0.0705	3.41	NE
Mb0969	Rv0944	-	formamidopyrimidine-DNA glycosylase	NE	1	-0.51	NE
Mb0970	Rv0945	-	short chain dehydrogenase	NE	0.6289	0.87	NE
Mb0971c	Rv0946c	pgi	glucose-6-phosphate isomerase	GD	0.9678	-1.2	ES
Mb0972c	Rv0947c	-	Mycolyl transferase	#N/A	0.7938	-0.03	NE
Mb0973c	Rv0948c	-	hypothetical protein	ES	0.6827	-2.42	NE
Mb0974	Rv0949	uvrD1	ATP dependent DNA helicase UVRD1	NE	0.3069	0.76	ES
Mb0975c	Rv0950c	-	hypothetical protein	NE	0.1942	2.09	NE
Mb0976	Rv0951	sucC	succinyl-CoA synthetase subunit beta	ES	0.2087	-3.56	GD
Mb0977	Rv0952	sucD	succinyl-CoA synthetase subunit alpha	ES	1	-2.03	GD
Mb0978c	Rv0953c	-	oxidoreductase	NE	0.6707	0.24	NE
Mb0979	Rv0954	-	transmembrane protein	NE	0.4172	0.81	NE
Mb0980	Rv0955	-	hypothetical protein	NE	0.3931	-2.61	ES
Mb0981	Rv0956	purN	phosphoribosylglycinamide formyltransferase	ES	0.5767	0.43	NE
Mb0982	Rv0957	purH	bifunctional	ES	0.5295	-2.32	ES
Mb0983	Rv0958	-	magnesium chelatase	NE	0.0183	2.68	NE
Mb0984	Rv0959	-	hypothetical protein	NE	1	-2.78	NE
Mb0985	Rv0960	-	hypothetical protein	NE	0.9695	-0.43	NE
Mb0986	Rv0961	-	hypothetical protein	NE	0.0297	0.23	NE
Mb0987c	Rv0962c	lprP	lipoprotein LprP	NE	0.009	2.78	NE
Mb0988c	Rv0963c	-	hypothetical protein	NE	0.0765	1.64	NE
Mb0989c	Rv0964c	-	hypothetical protein	#N/A	0.1768	1.65	NE
Mb0990c	Rv0965c	-	hypothetical protein	NE	0.0646	4	NE
Mb0991c	Rv0966c	-	hypothetical protein	NE	0.023	2.43	NE
Mb0992	Rv0967	-	hypothetical protein	Uncertain	0.6866	2.05	NE
Mb0993	Rv0968	-	hypothetical protein	NE	1	-1.68	NE
Mb0994	Rv0969	ctpV	metal cation transporter P-type ATPase CtpV	NE	0.813	1.15	NE
Mb0995	Rv0970	-	hypothetical protein	NE	0.0353	6.09	NE
Mb0996c	Rv0971c	echA7	enoyl-CoA hydratase	NE	0.0332	3.67	NE
Mb0997c	Rv0972c	fadE12	acyl-CoA dehydrogenase fadE12	NE	0.0772	3.17	NE
Mb0998c	0	accA2	acetyl-/propionyl-coenzyme A carboxylase subunit	#N/A	0.3228	0.92	NE
Mb0999c	Rv0974c	accD2	acetyl-/propionyl-CoA carboxylase subunit beta	NE	0.2233	1.3	NE
Mb1000c	Rv0975c	fadE13	acyl-CoA dehydrogenase	NE	0.1655	1.83	NE
Mb1001c	Rv0976c	-	hypothetical protein	NE	0.0247	1.91	NE
Mb1002	Rv0977	PE_PGRS16	PE-PGRS family protein	GA	0.6973	0.08	NE
Mb1003c	Rv0978c	PE_PGRS17	PE-PGRS family protein	GA	0.455	0.49	NE
Mb1004c	Rv0979c	-	hypothetical protein	#N/A	1	-3.97	NE
Mb1005	Rv0979A	rpmF	50S ribosomal protein L32	Uncertain	0.6856	1.25	NE
Mb1006c	Rv0980c	PE_PGRS18	PE-PGRS family protein	GA	0.0286	2.2	NE
Mb1007	Rv0981	mprA	two component response transcriptional	GA	0.307	1.65	NE
Mb1008	Rv0982	mprB	two component sensor kinase MprB	ES	0.3113	1.73	NE
Mb1009	Rv0983	-	serine protease	NE	0.0431	2.38	NE
Mb1010	Rv0984	moaB2	pterin-4-alpha-carbinolamine dehydratase	NE	0.3113	1.33	NE
Mb1011c	Rv0985c	mscL	large-conductance mechanosensitive channel	NE	0.0289	1.85	NE
Mb1012	Rv0986	-	adhesion component transport ATP-binding protein	NE	0.0697	1.73	NE
Mb1013	0	-	adhesion component transport transmembrane	#N/A	0.1795	1.79	NE
Mb1014	0	-	adhesion component transport transmembrane	#N/A	0.0374	1.83	ES
Mb1015	Rv0988	-	hypothetical protein	NE	0.8233	-0.19	GD
Mb1016c	Rv0989c	grcC2	polyprenyl synthetase	NE	0.0183	1.91	NE
Mb1017c	Rv0990c	-	hypothetical protein	NE	0.8312	-0.25	NE
Mb1018c	Rv0991c	-	serine-rich protein	#N/A	0.1503	2.38	NE
Mb1019c	Rv0992c	-	hypothetical protein	NE	0.8016	0.04	NE
Mb1020	Rv0993	galU	UTP-glucose-1-phosphate uridylyltransferase	ES	1	-1.1	NE
Mb1021	Rv0994	moeA1	molybdopterin biosynthesis protein MoeA1	NE	0.1271	1.78	NE
Mb1022	Rv0995	rimJ	ribosomal-protein-alanine acetyltransferase	NE	0.1516	1.88	NE
Mb1023	Rv0996	-	transmembrane protein	NE	0.0523	1.6	NE
Mb1024	Rv0997	-	hypothetical protein	#N/A	0.1109	2.84	NE
Mb1025	Rv0998	-	acetyltransferase Pat	NE	1	-0.98	NE
Mb1026	Rv0999	-	hypothetical protein	NE	0	2.75	NE
Mb1027c	Rv1000c	-	hypothetical protein	NE	1	-0.97	NE
Mb1028	Rv1001	arcA	arginine deiminase	NE	0.3426	0.91	NE
Mb1029c	Rv1002c	-	hypothetical protein	GD	1	-0.77	NE
Mb1030	Rv1003	-	hypothetical protein	NE	0.0507	2.17	NE
Mb1031c	Rv1004c	-	hypothetical protein	NE	0.6229	0.34	NE
Mb1032c	Rv1005c	pabB	aminodeoxychorismate synthase component I	ES	0	4.04	NE
Mb1033	Rv1006	-	hypothetical protein	GA	0.1375	0.84	NE
Mb1034c	Rv1007c	metG	methionyl-tRNA synthetase	ES	0.2686	-2.7	GD
Mb1035	Rv1008	tatD	deoxyribonuclease TatD (YjjV protein)	GA	1	-1	NE
Mb1036	Rv1009	rpfB	resuscitation-promoting factor rpfB	NE	0.0274	2	NE
Mb1037	Rv1010	ksgA	dimethyladenosine transferase	NE	0.3202	0.9	NE
Mb1038	Rv1011	ispE	4-diphosphocytidyl-2C-methyl-D-erythritol	ES	0.3037	-3.72	NE
Mb1040	0	-	hypothetical protein	#N/A	0.9321	-0.44	NE
Mb1041	Rv1013	pks16	long-chain-fatty-acid--CoA ligase	NE	0.0146	2.59	NE
Mb1042c	Rv1014c	pth	peptidyl-tRNA hydrolase	ES	1	-1.13	ES
Mb1043c	Rv1015c	rplY	50S ribosomal protein L25/general stress protein	GD	0.5949	0.39	ES
Mb1044c	Rv1016c	lpqT	lipoprotein LpqT	GA	0.0188	3.37	NE
Mb1045c	Rv1017c	prsA	ribose-phosphate pyrophosphokinase	ES	0.7016	-2.75	NE
Mb1046c	Rv1018c	glmU	bifunctional N-acetylglucosamine-1-phosphate	ES	0.7608	-1.64	NE
Mb1047	Rv1019	-	TetR family transcriptional regulator	NE	0	2.75	NE
Mb1048	Rv1020	mfd	transcription-repair coupling factor	NE	0.3432	0.41	NE
Mb1049	Rv1021	-	nucleoside triphosphate pyrophosphohydrolase	NE	0.3271	0.78	NE
Mb1050	Rv1022	lpqU	lipoprotein LpqU	NE	0.3931	1.96	NE
Mb1051	Rv1023	eno	phosphopyruvate hydratase	GD	0.4625	-1.14	GD
Mb1052	Rv1024	-	hypothetical protein	ES	0.6827	-2.04	GD
Mb1053	Rv1025	-	hypothetical protein	ES	1	-3.46	GD
Mb1054	Rv1026	-	hypothetical protein	NE	0.3022	1.4	NE
Mb1055c	Rv1027c	kdpE	transcriptional regulator KdpE	NE	0.7332	0.03	NE
Mb1056c	Rv1028c	kdpD	sensor protein KDPD	NE	0.3812	0.62	NE
Mb1057	Rv1028A	kdpF	hypothetical protein	#N/A	1	-1.24	NE
Mb1058	Rv1029	kdpA	potassium-transporting ATPase subunit A	NE	0.0294	1.73	NE
Mb1059	Rv1030	kdpB	potassium-transporting ATPase subunit B	NE	0.1382	1.41	NE
Mb1060	Rv1031	kdpC	potassium-transporting ATPase subunit C	NE	0.0042	2.85	NE
Mb1061c	Rv1032c	trcS	two component sensor histidine kinase TRCS	NE	0.0979	1.29	NE
Mb1062c	Rv1033c	trcR	two component transcriptional regulator TRCR	GA	0.7561	-0.03	NE
Mb1063c	Rv1034c	-	transposase	NE	0.5739	1.34	NE
Mb1064c	Rv1035c	-	transposase	NE	0.0286	2.07	NE
Mb1065c	Rv1036c	-	IS1560 transposase	NE	1	-0.85	NE
Mb1066c	Rv1037c	esxI	ESAT-6 like protein 1	#N/A	0.1252	0.15	NE
Mb1067c	Rv1038c	esxJ	ESAT-6 like protein 2	NE	0.1256	0.87	NE
Mb1068c	Rv1039c	PPE15	PPE family protein	NE	1	-0.48	NE
Mb1069c	Rv1040c	PE8	PE family protein	NE	1	-0.61	NE
Mb1071c	Rv1042c	-	IS like-2 transposase	#N/A	1	0	ES
Mb1072c	Rv1043c	-	hypothetical protein	GA	0.0497	1.77	NE
Mb1073	Rv1044	-	hypothetical protein	ES	0.6244	0.46	NE
Mb1074	Rv1045	-	hypothetical protein	NE	0.0152	2.31	NE
Mb1075c	Rv1046c	-	hypothetical protein	#N/A	0.4101	0.92	NE
Mb1076	Rv1047	-	IS1081 transposase	#N/A	1	0	ES
Mb1077c	Rv1048c	-	hypothetical protein	NE	0.0345	1.54	NE
Mb1078	Rv1049	-	transcriptional repressor	NE	0.0139	2.12	NE
Mb1079	Rv1050	-	oxidoreductase	NE	0.9174	-0.43	NE
Mb1080c	Rv1051c	-	hypothetical protein	NE	0.4911	0.97	NE
Mb1081	Rv1052	-	hypothetical protein	NE	1	-2.31	NE
Mb1082c	Rv1053c	-	hypothetical protein	#N/A	0.7725	-0.14	NE
Mb1083	Rv1054	-	integrase (fragment)	#N/A	0.2052	1.48	NE
Mb1084	Rv1055	-	hypothetical protein	#N/A	0.4142	-0.53	NE
Mb1085	Rv1056	-	hypothetical protein	NE	0.0024	2.4	NE
Mb1086	Rv1057	-	hypothetical protein	NE	0.6305	0.31	NE
Mb1087	Rv1058	fadD14	long-chain-fatty-acid--CoA ligase	NE	0.0836	1.3	NE
Mb1088	Rv1059	-	hypothetical protein	NE	0.1271	2.02	NE
Mb1089	Rv1060	-	hypothetical protein	NE	0.0785	2.6	NE
Mb1090	Rv1061	-	hypothetical protein	NE	0.0598	2.26	NE
Mb1091	Rv1062	-	hypothetical protein	NE	0.0942	2.03	NE
Mb1092c	Rv1063c	-	hypothetical protein	NE	0.7641	-0.06	NE
Mb1093c	Rv1064c	lpqV	lipoprotein LPQV	NE	0.0042	4.16	NE
Mb1094	Rv1065	-	hypothetical protein	NE	0.2621	1.03	NE
Mb1095	Rv1066	-	hypothetical protein	NE	0.5041	0.54	NE
Mb1096c	Rv1067c	PE_PGRS19	PE-PGRS family protein	NE	0.2073	1.35	NE
Mb1097c	Rv1068c	PE_PGRS20	PE-PGRS family protein	NE	0.1154	1.15	NE
Mb1098c	Rv1069c	-	hypothetical protein	NE	0.0139	1.89	NE
Mb1099c	Rv1070c	echA8	enoyl-CoA hydratase	NE	0.4519	0.74	NE
Mb1100c	Rv1071c	echA9	3-hydroxyisobutyryl-CoA hydrolase	NE	0.0188	3.12	NE
Mb1101	Rv1072	-	transmembrane protein	NE	0.0873	1.31	NE
Mb1102	Rv1073	-	hypothetical protein	GA	0.1981	0.95	NE
Mb1103c	Rv1074c	fadA3	acetyl-CoA acetyltransferase	GA	0.5702	0.26	NE
Mb1104c	Rv1075c	-	hypothetical protein	NE	0.3383	0.62	NE
Mb1105	Rv1076	lipU	lipase LIPU	NE	0.0188	3.04	NE
Mb1106	Rv1077	cbs	cystathionine beta-synthase	NE	0.5823	1.05	NE
Mb1107	Rv1078	pra	hypothetical protein	NE	0.2983	1.45	NE
Mb1108	Rv1079	metB	cystathionine gamma-synthase	NE	0.4321	0.88	NE
Mb1109c	Rv1080c	greA	transcription elongation factor GreA	NE	1	-2.14	NE
Mb1110c	Rv1081c	-	hypothetical protein	NE	1	0	NE
Mb1111	Rv1082	mca	mycothiol conjugate amidase	NE	0.3836	0.64	NE
Mb1112	Rv1083	-	hypothetical protein	NE	0.2544	1.96	NE
Mb1113	Rv1084	-	hypothetical protein	NE	0.2832	1.33	NE
Mb1114c	Rv1085c	-	hemolysin-like protein	NE	0.1033	1.33	NE
Mb1115	Rv1086	-	short chain Z-isoprenyl diphosphate synthase	NE	0.7014	-1.76	NE
Mb1116	Rv1087	PE_PGRS21	PE-PGRS family protein	NE	0	3.18	NE
Mb1116A	Rv1087A	-	hypothetical protein	GA	0.0506	2.12	NE
Mb1117	Rv1088	PE9	PE family protein	#N/A	0.6441	0.24	NE
Mb1118	Rv1089	PE10	PE family protein	#N/A	0.5174	2.29	NE
Mb1119	Rv1089A	celA2a	endo-1,4-beta-glucanase	#N/A	0.0325	2.49	NE
Mb1120	Rv1090	celA2b	endo-1,4-beta-glucanase	NE	0.8451	-0.15	NE
Mb1121	Rv1091	PE_PGRS22	PE-PGRS family protein	NE	0.1373	1.06	NE
Mb1122c	Rv1092c	coaA	pantothenate kinase	ES	0.6471	-2	GD
Mb1123	Rv1093	glyA	serine hydroxymethyltransferase	ES	1	-0.48	GD
Mb1124	Rv1094	desA2	acyl-ACP desaturase	ES	0.7933	-1.66	NE
Mb1125	Rv1095	phoH2	PhoH-like protein PhoH2 (phosphate	NE	0.4684	0.7	GD
Mb1126	Rv1096	-	glycosyl hydrolase	NE	1	-0.86	GD
Mb1127c	Rv1097c	-	hypothetical protein	NE	0.4756	0.62	GD
Mb1128c	Rv1098c	fumC	fumarate hydratase	ES	1	-1.92	NE
Mb1129c	Rv1099c	glpX	fructose 1,6-bisphosphatase II	NE	0.3902	7.51	NE
Mb1130	Rv1100	-	hypothetical protein	NE	0.8294	-0.27	NE
Mb1131c	Rv1101c	-	hypothetical protein	NE	0.0706	1.67	NE
Mb1132c	Rv1102c	-	hypothetical protein	NE	0.5437	0.41	NE
Mb1133c	Rv1103c	-	hypothetical protein	NE	0.3716	0.98	NE
Mb1134	Rv1104	-	hypothetical protein	NE	0.8221	-0.16	NE
Mb1135	Rv1105	-	hypothetical protein	NE	0.0056	3.22	NE
Mb1136c	Rv1106c	-	cholesterol dehydrogenase	NE	0.6965	0.06	NE
Mb1137c	Rv1107c	xseB	exodeoxyribonuclease VII small subunit	NE	0.5624	0.5	NE
Mb1138c	Rv1108c	xseA	exodeoxyribonuclease VII large subunit	NE	0.0506	2.04	NE
Mb1139c	Rv1109c	-	hypothetical protein	NE	0.6019	0.3	NE
Mb1140	Rv1110	ispH	4-hydroxy-3-methylbut-2-enyl diphosphate	ES	0.4673	-3.1	NE
Mb1141c	Rv1111c	-	hypothetical protein	ESD	0.3094	0.74	NE
Mb1142	Rv1112	-	GTP-dependent nucleic acid-binding protein EngD	NE	0.386	0.66	NE
Mb1143	Rv1113	-	hypothetical protein	NE	0.1774	-0.56	NE
Mb1144	Rv1114	-	hypothetical protein	NE	0.2475	1.07	NE
Mb1145	Rv1115	-	hypothetical protein	NE	0.5187	1.55	NE
Mb1146	Rv1116	-	hypothetical protein	#N/A	0.0195	1.45	NE
Mb1147c	Rv1116A	-	hypothetical protein	NE	0.0837	2.75	NE
Mb1148	Rv1117	-	hypothetical protein	NE	0.0963	2.22	NE
Mb1149c	Rv1118c	-	hypothetical protein	NE	0.1109	2.21	NE
Mb1150c	Rv1119c	-	hypothetical protein	Uncertain	0.5914	0.26	NE
Mb1151c	Rv1120c	-	hypothetical protein	NE	0.9742	-0.4	NE
Mb1152	Rv1121	zwf1	glucose-6-phosphate 1-dehydrogenase	NE	0.0979	1.58	NE
Mb1153	Rv1122	gnd2	6-phosphogluconate dehydrogenase	ES	0.6994	-2.2	ES
Mb1154c	Rv1123c	bpoB	peroxidase BpoB	NE	0.1241	1.52	NE
Mb1155	Rv1124	ephC	epoxide hydrolase	NE	0.9898	-0.5	NE
Mb1156	Rv1125	-	hypothetical protein	NE	0.8199	-0.24	NE
Mb1157c	Rv1126c	-	hypothetical protein	NE	0.7548	0.15	NE
Mb1158c	Rv1127c	ppdK	pyruvate phosphate dikinase	NE	0.2339	1.11	NE
Mb1159c	Rv1128c	-	hypothetical protein	NE	0.2073	2.46	NE
Mb1160c	Rv1129c	-	transcriptional regulator	NE	0.0224	2.24	NE
Mb1161	Rv1130	-	hypothetical protein	NE	0.0584	1.87	NE
Mb1162	Rv1131	gltA1	citrate synthase	NE	0.1387	1.64	NE
Mb1163	Rv1132	-	hypothetical protein	NE	0	2.33	NE
Mb1164c	Rv1133c	metE	5-	ES	0.1587	-3.94	ES
Mb1165	Rv1134	-	hypothetical protein	NE	0.027	2.87	NE
Mb1166c	Rv1135c	PPE16	PPE family protein	NE	0.0289	1.63	NE
Mb1167	Rv1135A	-	acetyl-CoA acetyltransferase	NE	0.0294	2.76	NE
Mb1168	Rv1136	-	enoyl-CoA hydratase	NE	0.0294	1.53	NE
Mb1169c	Rv1137c	-	hypothetical protein	#N/A	0.1547	0.2	NE
Mb1170c	Rv1138c	-	oxidoreductase	NE	0.0139	2.16	NE
Mb1171c	Rv1139c	-	hypothetical protein	NE	0.0172	2.9	NE
Mb1172	Rv1140	-	hypothetical protein	NE	0.1695	2.48	NE
Mb1173c	Rv1141c	echA11	enoyl-CoA hydratase	NE	0.192	1.21	NE
Mb1174c	Rv1142c	echA10	enoyl-CoA hydratase	NE	0.0598	2.05	NE
Mb1175	Rv1143	mcr	alpha-methylacyl-CoA racemase	GA	0.0024	2.06	NE
Mb1176	Rv1144	-	short-chain type dehydrogenase/reductase	GA	0.0392	2.9	NE
Mb1177	Rv1146	mmpL13	transmembrane transport protein MmpL13	GA	0.0024	1.66	NE
Mb1178	Rv1147	-	hypothetical protein	GA	0.0598	2.77	NE
Mb1179c	Rv1148c	-	hypothetical protein	NE	0.0572	2.07	NE
Mb1180	Rv1149	-	transposase	NE	1	0	ES
Mb1182c	Rv1151c	-	NAD-dependent deacetylase	NE	0.0024	2.06	NE
Mb1183	Rv1152	-	transcriptional regulator	NE	0.8634	-0.28	NE
Mb1184c	Rv1153c	omt	O-methyltransferase	NE	0.0282	1.29	NE
Mb1185c	Rv1154c	-	hypothetical protein	NE	1	-0.56	NE
Mb1186	Rv1155	-	hypothetical protein	NE	0	4.3	NE
Mb1187	Rv1156	-	hypothetical protein	NE	0.5969	0.35	NE
Mb1188c	Rv1157c	-	hypothetical protein	NE	0.5819	1.02	NE
Mb1189c	Rv1158c	-	hypothetical protein	NE	0.0579	3	NE
Mb1190	Rv1159	pimE	mannosyltransferase	NE	0.1625	1.25	NE
Mb1191c	Rv1159A	phhB	4a-hydroxytetrahydrobiopterin dehydratase	NE	0.3615	0.73	NE
Mb1192	Rv1160	mutT2	8-oxo-dGTP diphosphatase	NE	0.0748	2.83	NE
Mb1193	Rv1161	narG	respiratory nitrate reductase subunit alpha	NE	0.241	0.62	ES
Mb1194	Rv1162	narH	respiratory nitrate reductase subunit beta NarH	NE	0.9891	-0.56	NE
Mb1195	Rv1163	narJ	respiratory nitrate reductase subunit delta	NE	0.1915	1.09	NE
Mb1196	Rv1164	narI	respiratory nitrate reductase subunit gamma	NE	0.1314	1.27	NE
Mb1197	Rv1165	typA	GTP-binding translation elongation factor TypA	NE	0.0887	2.05	NE
Mb1198	Rv1166	lpqW	lipoprotein LPQW	ES	0.4549	-2.63	ES
Mb1199c	Rv1167c	-	transcriptional regulator	NE	0.111	1.29	NE
Mb1201c	0	PPE17a	hypothetical protein	#N/A	0.7772	-0.11	NE
Mb1202c	Rv1169c	PE11	PE family protein	NE	0.9293	-0.41	NE
Mb1203	Rv1170	mshB	N-Acetyl-1-D-myo-Inosityl-2-amino-2-deoxy-alpha-	NE	0.1028	1.41	NE
Mb1204	Rv1171	-	hypothetical protein	NE	0.1329	2.06	NE
Mb1205c	Rv1172c	PE12	PE family protein	NE	0.8282	-2.28	NE
Mb1206	Rv1173	fbiC	FO synthase	NE	0.307	0.63	NE
Mb1207c	Rv1174c	-	hypothetical protein	NE	0.009	1.76	NE
Mb1208c	Rv1175c	fadH	NADPH dependent 2,4-dienoyl-CoA reductase	NE	0	2.22	NE
Mb1209c	Rv1176c	-	hypothetical protein	NE	0.1283	1.91	NE
Mb1210	Rv1177	fdxC	ferredoxin FdxC	ES	0.8909	-1.24	NE
Mb1211	Rv1178	-	N-succinyldiaminopimelate aminotransferase	NE	0.5965	0.38	NE
Mb1212c	Rv1179c	-	hypothetical protein	NE	0.0139	1.95	NE
Mb1213	Rv1180	pks3	polyketide beta-ketoacyl synthase	#N/A	0.2533	0.67	NE
Mb1214	Rv1182	papA3	acyltransferase papA3	NE	0.0328	1.57	NE
Mb1215	Rv1183	mmpL10	transmembrane transport protein MmpL10	NE	0.0547	2.07	ES
Mb1216c	Rv1184c	-	hypothetical protein	NE	0.0586	1.81	NE
Mb1217c	Rv1185c	fadD21	acyl-CoA synthetase	NE	0.6211	0.2	NE
Mb1218c	Rv1186c	-	hypothetical protein	NE	0.7878	-0.1	NE
Mb1219	Rv1187	rocA	pyrroline-5-carboxylate dehydrogenase ROCA	NE	0.3285	0.74	NE
Mb1220	Rv1188	-	proline dehydrogenase	NE	0.1521	1.18	NE
Mb1221	Rv1189	sigI	RNA polymerase sigma factor SigI	NE	0.5551	0.57	NE
Mb1222	Rv1190	-	hypothetical protein	NE	0.0873	1.79	NE
Mb1223	Rv1191	-	hypothetical protein	NE	0.5172	0.36	NE
Mb1224	Rv1192	-	hypothetical protein	NE	0.3669	1.23	NE
Mb1225	Rv1193	fadD36	acyl-CoA synthetase	NE	0.9695	-1.08	NE
Mb1226c	Rv1194c	-	hypothetical protein	NE	0.0024	3.9	NE
Mb1227	Rv1195	PE13	PE family protein	GA	0	5.66	NE
Mb1228	Rv1196	PPE18	PPE family protein	GA	0.0862	6.49	NE
Mb1229	Rv1197	esxK	ESAT-6 like protein 3	GA	0.0438	3.9	NE
Mb1230	Rv1198	esxL	ESAT-6 like protein 4	GA	0.0862	4.82	NE
Mb1231c	Rv1199c	-	transposase	#N/A	1	0	ES
Mb1232	Rv1200	-	integral membrane transport protein	NE	0.5151	0.4	NE
Mb1233c	Rv1201c	-	2,3,4,5-tetrahydropyridine-2,6-dicarboxylate	ES	0.9898	-1.22	NE
Mb1234	Rv1202	dapE	succinyl-diaminopimelate desuccinylase	ES	0.2111	-4.12	ES
Mb1235c	Rv1203c	-	hypothetical protein	NE	0.0024	3.25	NE
Mb1236c	Rv1204c	-	hypothetical protein	NE	0.9121	-0.35	NE
Mb1237	Rv1205	-	hypothetical protein	NE	0.0355	2.29	NE
Mb1238	Rv1206	fadD6	long-chain-acyl-CoA synthetase	NE	0.0796	1.06	NE
Mb1239	Rv1207	folP2	dihydropteroate synthase 2 FolP2	NE	0.6276	0.43	NE
Mb1240	Rv1208	-	glucosyl-3-phosphoglycerate synthase	ES	0.7018	-2.86	NE
Mb1241	Rv1209	-	hypothetical protein	NE	0.0251	3.06	NE
Mb1242	Rv1210	tagA	DNA-3-methyladenine glycosylase I	NE	0.7702	0.04	NE
Mb1243	Rv1211	-	hypothetical protein	NE	1	-0.72	NE
Mb1244c	Rv1212c	-	glycosyl transferase family protein	NE	0	2.32	NE
Mb1245	Rv1213	glgC	glucose-1-phosphate adenylyltransferase	NE	0	2.36	NE
Mb1246c	Rv1214c	PE14	PE family protein	NE	0.0753	2.57	NE
Mb1247c	Rv1215c	-	hypothetical protein	NE	0.313	0.61	NE
Mb1248c	Rv1216c	-	hypothetical protein	NE	0.1603	1.32	NE
Mb1249c	Rv1217c	-	tetronasin-transport integral membrane protein	NE	0.0705	2.03	NE
Mb1250c	Rv1218c	-	tetronasin ABC transporter ATP-binding protein	NE	0.1031	1.99	NE
Mb1251c	Rv1219c	-	transcriptional regulator	NE	0.0979	1.37	NE
Mb1252c	Rv1220c	-	methyltransferase	NE	0.2665	2.85	NE
Mb1253	Rv1221	sigE	RNA polymerase sigma factor SigE	NE	0.3118	1.54	NE
Mb1254	Rv1222	-	hypothetical protein	#N/A	0.1527	2.68	NE
Mb1255	Rv1223	htrA	serine protease HtrA	ES	0.6004	0.31	ES
Mb1256	Rv1224	tatB	sec-independent translocase	GD	1	-3.36	ES
Mb1257c	Rv1225c	-	hypothetical protein	NE	0.1368	1.71	NE
Mb1258c	Rv1226c	-	hypothetical protein	NE	0.0183	2.22	NE
Mb1259c	Rv1227c	-	hypothetical protein	NE	0.8845	-0.04	NE
Mb1260	Rv1228	lpqX	lipoprotein LPQX	GA	0.3991	0.7	NE
Mb1261c	Rv1229c	mrp	MRP family ATP-binding protein	ES	0.346	1.23	NE
Mb1262c	Rv1230c	-	hypothetical protein	NE	1	-1.02	NE
Mb1263c	Rv1231c	-	hypothetical protein	NE	0.032	3.03	NE
Mb1264c	Rv1232c	-	hypothetical protein	NE	0.4259	1.25	NE
Mb1265c	Rv1233c	-	hypothetical protein	NE	1	-0.74	NE
Mb1266	Rv1234	-	hypothetical protein	NE	0.0146	2.56	NE
Mb1267	Rv1235	lpqY	sugar-binding lipoprotein LpqY	NE	0.1051	1.52	NE
Mb1268	Rv1236	sugA	sugar-transport integral membrane protein ABC	NE	0.0895	1.47	NE
Mb1269	Rv1237	sugB	sugar-transport integral membrane protein ABC	NE	0.026	4.98	NE
Mb1270	Rv1238	sugC	sugar-transport ATP-binding protein ABC	NE	0.3945	0.81	NE
Mb1271c	Rv1239c	corA	magnesium/cobalt transporter CorA	NE	0.8994	-0.4	NE
Mb1272	Rv1240	mdh	malate dehydrogenase	NE	1	0	NE
Mb1273	Rv1241	-	hypothetical protein	Uncertain	1	-1.15	NE
Mb1274	Rv1242	-	hypothetical protein	NE	0.0434	2.11	NE
Mb1275c	Rv1243c	PE_PGRS23	PE-PGRS family protein	NE	0.0506	1.66	NE
Mb1276	Rv1244	lpqZ	lipoprotein LPQZ	NE	0.0042	3.35	NE
Mb1277c	Rv1245c	-	short-chain type dehydrogenase/reductase	NE	0.1224	2.15	NE
Mb1278c	Rv1246c	-	hypothetical protein	NE	0.1085	1.67	NE
Mb1279c	Rv1247c	-	hypothetical protein	NE	0.0602	2.41	NE
Mb1280c	Rv1248c	kgd	alpha-ketoglutarate decarboxylase	NE	0.5226	-2.27	GD
Mb1281c	Rv1249c	-	hypothetical protein	NE	0.8649	-0.31	NE
Mb1282	Rv1250	-	drug-transport integral membrane protein	#N/A	0.7076	0.11	NE
Mb1283c	Rv1251c	-	hypothetical protein	NE	0.1635	0.7	ES
Mb1284c	Rv1252c	lprE	lipoprotein LprE	NE	0.1031	2.13	NE
Mb1285	Rv1253	deaD	cold-shock DEAD-box protein A	NE	1	-1	NE
Mb1286	Rv1254	-	acyltransferase	ES	0.382	1.16	ES
Mb1287c	Rv1255c	-	hypothetical protein	NE	1	0.87	NE
Mb1288c	Rv1258c	-	integral membrane transport protein	NE	0.0833	1.72	NE
Mb1289	Rv1259	-	hypothetical protein	NE	0.2303	1.41	NE
Mb1290	0	-	hypothetical protein	#N/A	0.8387	-0.24	NE
Mb1291	0	-	oxidoreductase	#N/A	0.6516	1.25	NE
Mb1292c	Rv1261c	-	hypothetical protein	NE	0.189	1.21	NE
Mb1293c	Rv1262c	-	HIT-like protein	NE	0.0688	1.59	NE
Mb1294	Rv1263	amiB2	amidase	NE	0	2.2	NE
Mb1295	Rv1264	-	adenylyl cyclase	NE	0.2669	1.43	NE
Mb1296	Rv1265	-	hypothetical protein	NE	0.2736	1.46	NE
Mb1297c	Rv1266c	pknH	Ser/Thr protein kinase	NE	0.0024	1.77	NE
Mb1298c	Rv1267c	embR	transcriptional regulator EmbR	NE	0.0392	1.93	NE
Mb1299c	Rv1268c	-	hypothetical protein	NE	0.1791	1.48	NE
Mb1300c	Rv1269c	-	hypothetical protein	NE	0.4803	0.65	NE
Mb1301c	Rv1270c	lprA	lipoprotein LPRA	NE	0.0024	3.04	NE
Mb1302c	Rv1271c	-	hypothetical protein	NE	0.0894	1.31	NE
Mb1303c	Rv1272c	-	drugs-transport transmembrane ATP-binding	NE	0.1454	1.26	NE
Mb1304c	Rv1273c	-	drugs-transport transmembrane ATP-binding	NE	0.8274	-0.24	NE
Mb1305	Rv1274	lprB	lipoprotein LPRB	NE	0.6827	-1	GD
Mb1306	Rv1275	lprC	lipoprotein LPRC	NE	1	0.01	GD
Mb1307c	Rv1276c	-	hypothetical protein	NE	1	-3.48	GD
Mb1308	Rv1277	-	hypothetical protein	NE	0.042	2.49	NE
Mb1309	Rv1278	-	hypothetical protein	NE	1	-1.8	NE
Mb1310	Rv1279	-	dehydrogenase FAD flavoprotein GMC	NE	0.0918	1.26	NE
Mb1311c	Rv1280c	oppA	periplasmic oligopeptide-binding lipoprotein	NE	0	2.31	NE
Mb1312c	Rv1281c	oppD	oligopeptide-transport ATP-binding protein ABC	NE	0.0788	1.53	NE
Mb1313c	Rv1282c	oppC	oligopeptide-transport integral membrane protein	NE	0.0297	4.96	NE
Mb1314c	Rv1283c	oppB	oligopeptide-transport integral membrane protein	NE	0.6211	1.03	NE
Mb1315	Rv1284	-	hypothetical protein	NE	0.1835	-0.8	NE
Mb1316	Rv1285	cysD	sulfate adenylyltransferase	NE	0.6985	-0.2	NE
Mb1317	Rv1286	cysN	adenylyl-sulfate kinase	GD	0.8422	-1.34	NE
Mb1318	Rv1287	-	hypothetical protein	NE	0.7047	0.09	NE
Mb1319	Rv1288	-	hypothetical protein	NE	0.1805	0.96	NE
Mb1320	Rv1289	-	hypothetical protein	NE	0.2524	1.3	NE
Mb1321c	Rv1290c	-	hypothetical protein	NE	0.5874	0.35	NE
Mb1322	Rv1290A	-	hypothetical protein	NE	0.4321	0.78	NE
Mb1323c	Rv1291c	-	hypothetical protein	NE	0.3479	1.32	NE
Mb1324	Rv1292	argS	arginyl-tRNA synthetase	ES	0.5965	-2.17	ES
Mb1325	Rv1293	lysA	diaminopimelate decarboxylase LysA	ES	1	-1.58	ES
Mb1326	Rv1294	thrA	homoserine dehydrogenase	ES	0.9087	-0.26	ES
Mb1327	Rv1295	thrC	threonine synthase	ES	0.9476	-1.11	ES
Mb1328	Rv1296	thrB	homoserine kinase	ES	1	-3.69	ES
Mb1329	Rv1297	rho	transcription termination factor Rho	ES	0.4397	-2.33	GD
Mb1330	Rv1298	rpmE	50S ribosomal protein L31	NE	0.2828	1.05	GD
Mb1331	Rv1299	prfA	peptide chain release factor 1	ES	0.9166	-0.08	GD
Mb1332	Rv1300	hemK	hypothetical protein	GD	0.2929	-0.85	GD
Mb1333	Rv1301	-	hypothetical protein	GD	0.4966	-2.31	NE
Mb1334	Rv1302	rfe	undecapaprenyl-phosphate	ES	0.7605	-0.11	NE
Mb1335	Rv1303	-	hypothetical protein	NE	0.2415	1.51	GD
Mb1336	Rv1304	atpB	ATP synthase F0F1 subunit A	ES	1	-1.93	GD
Mb1337	Rv1305	atpE	ATP synthase F0F1 subunit C	ES	1	0.73	ES
Mb1338	Rv1306	atpF	ATP synthase F0F1 subunit B	ES	0.5894	-3.04	ES
Mb1339	Rv1307	atpH	ATP synthase F0F1 subunit delta	ES	1	-1.75	ES
Mb1340	Rv1308	atpA	ATP synthase F0F1 subunit alpha	ES	0.9338	-0.25	ES
Mb1341	Rv1309	atpG	ATP synthase F0F1 subunit gamma	ES	0.9211	0.15	ES
Mb1342	Rv1310	atpD	ATP synthase F0F1 subunit beta	ES	1	-0.59	ES
Mb1343	Rv1311	atpC	ATP synthase F0F1 subunit epsilon	Uncertain	1	0	ES
Mb1344	Rv1312	-	hypothetical protein	NE	0.021	2.42	NE
Mb1345c	0	-	hypothetical protein	#N/A	1	0	NE
Mb1346c	0	-	hypothetical protein	#N/A	1	0	NE
Mb1347c	Rv1314c	-	hypothetical protein	NE	0.0068	2.02	NE
Mb1348	Rv1315	murA	UDP-N-acetylglucosamine	ES	0.7544	-1.75	GD
Mb1349c	Rv1316c	ogt	methylated-DNA--protein-cysteine	NE	1	-1.49	NE
Mb1350c	0	alkAb	methylated-DNA--protein-cysteine	#N/A	0.1101	3.71	NE
Mb1351c	0	alkAa	methylated-DNA--protein-cysteine	#N/A	0.1323	1.13	NE
Mb1352c	Rv1318c	-	adenylate cyclase	NE	0.4093	0.74	NE
Mb1353c	Rv1319c	-	adenylate cyclase	NE	0.0779	1.57	NE
Mb1354c	Rv1320c	-	adenylate cyclase	NE	0.3016	0.72	NE
Mb1355	Rv1321	-	hypothetical protein	NE	0.0172	2.53	NE
Mb1356	Rv1322	-	hypothetical protein	#N/A	0	3.35	NE
Mb1357c	Rv1322A	-	hypothetical protein	NE	0.9404	-0.49	NE
Mb1358	Rv1323	fadA4	acetyl-CoA acetyltransferase	NE	0.8835	-0.35	NE
Mb1359	Rv1324	-	thioredoxin	NE	0.9403	-1.24	NE
Mb1360c	Rv1325c	PE_PGRS24	PE-PGRS family protein	NE	0.0469	3.08	NE
Mb1361c	Rv1326c	glgB	glycogen branching protein	ES	0.576	-2.11	GD
Mb1362c	Rv1327c	glgE	glucanase GLGE	ES	0.3931	-2.64	ES
Mb1363	Rv1328	glgP	glycogen phosphorylase GlgP	NE	0.4744	0.29	NE
Mb1364c	Rv1329c	dinG	ATP-dependent helicase dinG-like protein	NE	0.0464	2.21	NE
Mb1365c	Rv1330c	-	nicotinate phosphoribosyltransferase	NE	0.4397	0.37	NE
Mb1366	Rv1331	clpS	ATP-dependent Clp protease adaptor protein ClpS	NE	0.0555	3.58	NE
Mb1367	Rv1332	-	transcriptional regulator	NE	0.7702	0.91	NE
Mb1368	Rv1333	-	hydrolase	NE	0	3.39	NE
Mb1369	Rv1334	-	[CysO]-cysteine peptidase	NE	0.1869	1.72	NE
Mb1370	Rv1335	-	hypothetical protein	GA	0.0789	2.26	NE
Mb1371	Rv1336	cysM	cysteine synthase B	GA	0	3.92	NE
Mb1372	Rv1337	-	hypothetical protein	GA	0	2.1	NE
Mb1373	Rv1338	murI	glutamate racemase	ES	0	4.02	NE
Mb1374	Rv1339	-	hypothetical protein	NE	0.0695	2.47	NE
Mb1375	Rv1340	rph	ribonuclease PH	NE	0.0068	3.26	NE
Mb1376	Rv1341	-	deoxyribonucleotide triphosphate	NE	0.2237	2.31	NE
Mb1377c	Rv1342c	-	hypothetical protein	GD	0.6985	-1.27	ES
Mb1378c	Rv1343c	lprD	lipoprotein LprD	GD	0.7001	-2.29	ES
Mb1379	Rv1344	-	acyl carrier protein	NE	0.0305	2.39	NE
Mb1380	Rv1345	fadD33	long-chain-fatty-acid--CoA ligase	NE	0.0024	1.76	NE
Mb1381	Rv1346	fadE14	acyl-[acyl-carrier-protein] dehydrogenase MbtN	NE	0.0256	2.84	NE
Mb1382c	Rv1347c	-	hypothetical protein	NE	0.7004	0.15	NE
Mb1383	Rv1348	-	drugs-transport transmembrane ATP-binding	ESD	0.8498	-1.32	ES
Mb1384	Rv1349	-	drugs-transport transmembrane ATP-binding	GD	0.8387	-1.68	NE
Mb1385	Rv1350	fabG	3-ketoacyl-ACP reductase	NE	0.4756	1.37	NE
Mb1386	Rv1351	-	hypothetical protein	NE	0.1573	1.79	NE
Mb1387	Rv1352	-	hypothetical protein	NE	0.4321	1.05	NE
Mb1388c	Rv1353c	-	transcriptional regulator	NE	0.8791	-0.35	NE
Mb1389c	Rv1354c	-	hypothetical protein	NE	0.4684	0.45	NE
Mb1390c	Rv1355c	moeY	hypothetical protein	NE	0.1098	1.61	NE
Mb1391c	Rv1356c	-	hypothetical protein	NE	0.0489	1.91	NE
Mb1392c	Rv1357c	-	hypothetical protein	NE	1	-1.06	NE
Mb1393	Rv1358	-	transcriptional regulator	NE	0.0224	1.4	NE
Mb1394	Rv1359	-	transcriptional regulator	NE	0.0982	1.77	NE
Mb1395	Rv1360	-	oxidoreductase	NE	0.5814	0.34	NE
Mb1396c	Rv1361c	PPE19	PPE family protein	NE	0.0493	2.22	NE
Mb1397c	Rv1362c	-	hypothetical protein	NE	0.1368	2.76	NE
Mb1398c	Rv1363c	-	hypothetical protein	NE	0.0808	1.77	NE
Mb1399c	Rv1364c	-	hypothetical protein	NE	0.1086	0.96	NE
Mb1400c	Rv1365c	-	hypothetical protein	NE	0.2034	2.55	NE
Mb1401	Rv1366	-	hypothetical protein	NE	0.8532	-0.08	NE
Mb1402c	Rv1367c	-	hypothetical protein	NE	0.7052	0	NE
Mb1403	Rv1368	lprF	lipoprotein LprF	NE	0.0397	2.29	NE
Mb1405	0	-	hypothetical protein	#N/A	0.1768	1.81	GD
Mb1406	Rv1372	-	hypothetical protein	NE	1	-0.99	GD
Mb1407	0	-	glycolipid sulfotransferase	#N/A	0.0401	1.67	NE
Mb1409c	Rv1374c	-	hypothetical protein	#N/A	0.0068	2.13	NE
Mb1410	Rv1375	-	hypothetical protein	NE	0.932	-0.43	NE
Mb1411	Rv1376	-	hypothetical protein	NE	0.052	2.05	NE
Mb1412c	Rv1377c	-	transferase	#N/A	0.0286	2.65	NE
Mb1413c	Rv1378c	-	hypothetical protein	NE	0.0024	2.11	NE
Mb1414	Rv1379	pyrR	bifunctional pyrimidine regulatory protein	NE	0.3573	3.44	NE
Mb1415	Rv1380	pyrB	aspartate carbamoyltransferase	ES	0.809	-1.78	GD
Mb1416	Rv1381	pyrC	dihydroorotase	ES	0.8121	-2.09	GD
Mb1417	Rv1382	-	export or membrane protein	ES	0.4094	-0.53	ES
Mb1418	Rv1383	carA	carbamoyl phosphate synthase small subunit	ES	0.8143	-1.73	ES
Mb1419	Rv1384	carB	carbamoyl phosphate synthase large subunit	ES	1	-0.57	ES
Mb1420	Rv1385	pyrF	orotidine 5'-phosphate decarboxylase	ES	1	-0.84	NE
Mb1421	Rv1386	PE15	PE family protein	GA	0.1221	3.19	NE
Mb1422	Rv1387	PPE20	PPE family protein	NE	0.9805	-1.12	NE
Mb1423	Rv1388	mihF	integration host factor MIHF	NE	0.0562	4.64	ES
Mb1424	Rv1389	gmk	guanylate kinase	ES	1	0	ES
Mb1425	Rv1390	rpoZ	DNA-directed RNA polymerase subunit omega	ES	0.4182	-2.34	NE
Mb1426	Rv1391	dfp	bifunctional phosphopantothenoylcysteine	ES	0.5889	0.67	ES
Mb1427	Rv1392	metK	S-adenosylmethionine synthetase	ES	0.2391	-4.4	ES
Mb1428c	Rv1393c	-	monoxygenase	NE	0.0925	1.17	NE
Mb1429c	Rv1394c	cyp132	cytochrome P450 132	NE	0.0179	2.65	NE
Mb1430	Rv1395	-	transcriptional regulator	NE	0.0068	2.74	NE
Mb1431c	Rv1396c	PE_PGRS25	PE-PGRS family protein	NE	0.0111	2.41	NE
Mb1432c	Rv1397c	-	hypothetical protein	NE	0.3014	1.08	NE
Mb1433c	Rv1398c	-	hypothetical protein	NE	0.7128	0.2	NE
Mb1434c	Rv1399c	lipH	lipase LipH	NE	0.1321	2.38	NE
Mb1435c	Rv1400c	lipI	lipase LipH	NE	0.1831	2.18	NE
Mb1436	Rv1401	-	hypothetical protein	NE	0.5344	0.92	ES
Mb1437	Rv1402	priA	primosome assembly protein PriA	ES	1	-0.88	NE
Mb1438c	Rv1403c	-	methyltransferase	NE	0.1706	1.29	NE
Mb1439	Rv1404	-	transcriptional regulator	NE	0.6973	-2.64	NE
Mb1440c	Rv1405c	-	methyltransferase	NE	0.5799	0.35	NE
Mb1441	Rv1406	fmt	methionyl-tRNA formyltransferase	GD	0.6739	-2.06	NE
Mb1442	Rv1407	fmu	16S rRNA m5C967 methyltransferase	NE	0.4622	1.85	NE
Mb1443	Rv1408	rpe	ribulose-phosphate 3-epimerase	GD	0.728	-1.65	NE
Mb1444	Rv1409	ribG	bifunctional	ES	0.7885	-1.55	NE
Mb1445c	Rv1410c	-	aminoglycosides/tetracycline-transport integral	NE	0.8515	0.09	NE
Mb1446c	Rv1411c	lprG	lipoprotein LprG	NE	0.9561	-1.14	NE
Mb1447	Rv1412	ribC	riboflavin synthase subunit alpha	NE	0.8499	0.12	NE
Mb1448	Rv1413	-	hypothetical protein	NE	0.0195	2.51	NE
Mb1449	Rv1414	-	hypothetical protein	NE	0.3331	1.27	NE
Mb1450	Rv1415	ribA2	bifunctional 3,4-dihydroxy-2-butanone	ES	0.322	-3.91	ES
Mb1451	Rv1416	ribH	6,7-dimethyl-8-ribityllumazine synthase	ES	1	0	ES
Mb1452	Rv1417	-	hypothetical protein	NE	0.446	0.52	NE
Mb1453	Rv1418	lprH	lipoprotein LprH	NE	0.0348	1.87	NE
Mb1454	Rv1419	-	hypothetical protein	NE	0.059	2.73	NE
Mb1455	Rv1420	uvrC	excinuclease ABC subunit C	NE	0.2156	0.83	NE
Mb1456	Rv1421	-	hypothetical protein	NE	0.6302	1.06	NE
Mb1457	Rv1422	-	hypothetical protein	NE	0.8255	1.12	ES
Mb1458	Rv1423	whiA	transcriptional regulator WhiA	ES	0.6985	-1.72	ES
Mb1459c	Rv1424c	-	hypothetical protein	NE	0.0683	3.22	NE
Mb1460	Rv1425	-	hypothetical protein	NE	0.034	1.62	NE
Mb1461c	Rv1426c	lipO	esterase	NE	0.3479	0.57	NE
Mb1462c	Rv1427c	fadD12	acyl-CoA synthetase	NE	0.4135	0.94	NE
Mb1463c	Rv1428c	-	hypothetical protein	NE	0.0266	1.7	NE
Mb1464	Rv1429	-	hypothetical protein	NE	0.8151	-0.04	NE
Mb1465	Rv1430	PE16	PE family protein	NE	0.0913	1.29	NE
Mb1466	Rv1431	-	hypothetical protein	NE	0	3.99	NE
Mb1467	Rv1432	-	dehydrogenase	NE	0.8185	-1.68	NE
Mb1468	Rv1433	-	hypothetical protein	NE	0.0364	1.78	NE
Mb1469	Rv1434	-	hypothetical protein	#N/A	1	0	NE
Mb1470c	Rv1435c	-	proline, glycine, valine-rich secreted protein	NE	0.0224	2.69	NE
Mb1471	Rv1436	gap	glyceraldehyde-3-phosphate dehydrogenase	GD	0.3426	-2.71	ES
Mb1472	Rv1437	pgk	phosphoglycerate kinase	GD	0.6965	-1.71	ES
Mb1473	Rv1438	tpiA	triosephosphate isomerase	ES	1	-0.93	ES
Mb1474c	Rv1439c	-	hypothetical protein	NE	0.662	0.15	NE
Mb1475	Rv1440	secG	preprotein translocase subunit SecG	NE	0.8761	-0.29	NE
Mb1476c	Rv1441c	PE_PGRS26	PE-PGRS family protein	NE	0.3978	3.2	NE
Mb1477	Rv1442	bisC	biotin sulfoxide reductase	NE	0.411	1.09	NE
Mb1478c	Rv1443c	-	hypothetical protein	NE	0.9121	-0.36	NE
Mb1479c	Rv1444c	-	hypothetical protein	NE	0.349	1.31	NE
Mb1480c	Rv1445c	devB	6-phosphogluconolactonase	NE	0.6167	-2.27	NE
Mb1481c	Rv1446c	opcA	OXPP cycle protein OPCA	NE	1	-0.89	NE
Mb1482c	Rv1447c	zwf2	glucose-6-phosphate 1-dehydrogenase	NE	0.8904	-0.33	NE
Mb1483c	Rv1448c	tal	transaldolase	NE	0.7406	-1.74	GD
Mb1484c	Rv1449c	tkt	transketolase	ES	1	-0.87	GD
Mb1485c	Rv1450c	PE_PGRS27	PE-PGRS family protein	NE	0.0348	3.47	ES
Mb1486	Rv1451	ctaB	protoheme IX farnesyltransferase	GD	0.9843	-1.55	ES
Mb1487c	Rv1452c	PE_PGRS28	PE-PGRS family protein	NE	0.3113	0.67	ES
Mb1488	Rv1453	-	transcriptional activator protein	GA	0.053	1.58	NE
Mb1489c	Rv1454c	qor	quinone reductase	GA	0.0152	2.12	NE
Mb1490	Rv1455	-	hypothetical protein	#N/A	0.231	1.29	NE
Mb1491c	Rv1456c	-	unidentified antibiotic-transport integral	ES	0.8834	-0.3	NE
Mb1492c	Rv1457c	-	unidentified antibiotic-transport integral	GD	0.6827	-2.01	NE
Mb1493c	Rv1458c	-	unidentified antibiotic-transport ATP-binding	GD	0.3525	-2.88	NE
Mb1494c	Rv1459c	-	hypothetical protein	ESD	0.1896	1.22	GD
Mb1495	Rv1460	-	transcriptional regulator	NE	0.3177	-3.7	GD
Mb1496	Rv1461	-	hypothetical protein	ES	0.937	-1.14	GD
Mb1497	Rv1462	-	hypothetical protein	ES	0.4259	-2.67	GD
Mb1498	Rv1463	-	ABC transporter ATP-binding protein	ES	0.8233	0.47	GD
Mb1499	Rv1464	csd	cysteine desulfurase	ES	1	0.01	GD
Mb1500	Rv1465	-	nitrogen fixation-like protein	ES	0.889	-1.32	GD
Mb1501	Rv1466	-	hypothetical protein	Uncertain	1	-3.48	GD
Mb1502c	Rv1467c	fadE15	acyl-CoA dehydrogenase	NE	0.0121	1.52	NE
Mb1503c	Rv1468c	PE_PGRS29	PE-PGRS family protein	NE	1	-1.1	NE
Mb1504	Rv1469	ctpD	cation transporter P-type ATPase D	NE	0.0301	2.43	NE
Mb1505	Rv1470	trxA	thioredoxin	NE	0.1699	1.98	NE
Mb1506	Rv1471	trxB1	thioredoxin	NE	0.5179	0.5	NE
Mb1507	Rv1472	echA12	enoyl-CoA hydratase	NE	0.024	1.72	NE
Mb1508	Rv1473	-	macrolide ABC transporter ATP-binding protein	NE	0	3.5	NE
Mb1509	Rv1473A	-	transcriptional regulator	NE	1	-1.69	NE
Mb1510c	Rv1474c	-	transcriptional regulator	NE	0.1515	1.53	NE
Mb1511c	Rv1475c	acn	aconitate hydratase	ES	0.9099	-1.2	ES
Mb1512	Rv1476	-	hypothetical protein	ES	0.7704	0.17	GD
Mb1513	Rv1477	-	invasion protein	ESD	0.4697	2.26	NE
Mb1514	Rv1478	-	invasion protein	NE	0.0279	2.14	NE
Mb1515	Rv1479	moxR1	transcriptional regulator MoxR1	ES	0.9396	-1.24	ES
Mb1516	Rv1480	-	hypothetical protein	ES	0.3403	1.88	ES
Mb1517	Rv1481	-	hypothetical protein	ES	0.4556	-2.41	NE
Mb1518c	Rv1482c	-	hypothetical protein	NE	0.2715	0.82	NE
Mb1519	Rv1483	fabG1	3-oxoacyl-ACP reductase	ES	0.3249	-3.9	NE
Mb1520	Rv1484	inhA	enoyl-ACP reductase	ES	0.6973	-1.47	ES
Mb1521	Rv1485	hemH	ferrochelatase	ES	0.2417	-3.75	ES
Mb1522c	Rv1486c	-	hypothetical protein	NE	0	3.27	NE
Mb1523	Rv1487	-	hypothetical protein	NE	0.4655	2.34	NE
Mb1524	Rv1488	-	hypothetical protein	NE	0.0297	2.39	NE
Mb1525	Rv1489	-	hypothetical protein	NE	0.5326	0.56	NE
Mb1526	Rv1489A	-	hypothetical protein	NE	0.064	0.17	NE
Mb1527	Rv1490	-	hypothetical protein	NE	0.4553	0.96	NE
Mb1528c	Rv1491c	-	hypothetical protein	NE	0.024	2.24	NE
Mb1529	Rv1492	mutA	methylmalonyl-CoA mutase small subunit	NE	0.3723	0.57	NE
Mb1530	Rv1493	mutB	methylmalonyl-CoA mutase	NE	1	-1.37	NE
Mb1531	Rv1494	-	hypothetical protein	NE	0.1495	2.55	NE
Mb1532	Rv1495	-	hypothetical protein	NE	0.2486	2.72	NE
Mb1533	Rv1496	-	arginine/ornithine transport system ATPase	NE	0.0705	1.83	NE
Mb1534	Rv1497	lipL	esterase	NE	0.1193	1.51	NE
Mb1535c	Rv1498c	-	methyltransferase	NE	0	2.05	NE
Mb1536c	Rv1498A	-	hypothetical protein	GA	0.5226	3.03	NE
Mb1537	Rv1499	-	hypothetical protein	GA	0.0188	4.78	NE
Mb1538	Rv1500	-	glycosyltransferase	NE	0.1768	3.07	ES
Mb1539	Rv1501	-	hypothetical protein	NE	0.0024	4.7	NE
Mb1540	0	-	hypothetical protein	#N/A	0.835	0.04	NE
Mb1541	0	-	hypothetical protein	#N/A	0.2467	1.03	NE
Mb1542c	Rv1503c	-	TDP-4-oxo-6-deoxy-D-glucose transaminase	#N/A	0.0412	1.58	NE
Mb1543c	Rv1505c	-	hypothetical protein	NE	0.2265	1.12	NE
Mb1544	Rv1517	-	hypothetical protein	NE	0.1095	1.49	NE
Mb1545	Rv1518	-	hypothetical protein	NE	0.5356	0.5	NE
Mb1546	Rv1519	-	hypothetical protein	NE	0.3022	1.3	NE
Mb1547	Rv1520	-	sugar transferase	NE	0	2.26	NE
Mb1548	Rv1521	fadD25	acyl-CoA synthetase	NE	1	-1.91	NE
Mb1549c	Rv1522c	mmpL12	transmembrane transport protein MmpL12	NE	0.3387	0.44	NE
Mb1550	Rv1523	-	methyltransferase	NE	0.5667	0.38	NE
Mb1551	Rv1524	-	glycosyltransferase	NE	0.0434	2.05	NE
Mb1552	Rv1525	wbbL2	rhamnosyl transferase WbbL2	NE	0.4475	1.4	NE
Mb1553c	Rv1526c	-	glycosyltransferase	NE	0.198	1.36	NE
Mb1554c	Rv1527c	pks5	polyketide synthase	NE	0.0464	1.02	NE
Mb1555c	Rv1528c	papA4	polyketide synthase	NE	0.2898	1.73	NE
Mb1556	Rv1529	fadD24	acyl-CoA synthetase	NE	0.2239	0.88	NE
Mb1557	Rv1530	adh	alcohol dehydrogenase	NE	0.2277	0.88	NE
Mb1558	Rv1531	-	hypothetical protein	NE	0.3858	1.95	NE
Mb1559c	Rv1532c	-	hypothetical protein	NE	0.1368	3.03	NE
Mb1560	Rv1533	-	hypothetical protein	NE	0.121	2.56	NE
Mb1561	Rv1534	-	transcriptional regulator	NE	0.5437	0.23	NE
Mb1562	Rv1535	-	hypothetical protein	NE	0.3251	1.13	NE
Mb1563	Rv1536	ileS	isoleucyl-tRNA synthetase	ES	0.8265	-1.39	ES
Mb1564	Rv1537	dinX	DNA polymerase IV	NE	0.1223	1.37	NE
Mb1565c	Rv1538c	ansA	L-aparaginase ansA	NE	0.8498	-0.24	NE
Mb1566	Rv1539	lspA	lipoprotein signal peptidase	GD	0.9995	-0.99	NE
Mb1567	Rv1540	-	hypothetical protein	GD	1	-0.59	NE
Mb1568c	Rv1541c	lprI	lipoprotein LprI	NE	0.0509	1.82	NE
Mb1569c	Rv1542c	glbN	hemoglobin glbN	NE	0.0721	1.38	NE
Mb1570	Rv1543	-	fatty acyl-CoA reductase	NE	0	1.94	NE
Mb1571	Rv1544	-	ketoacyl reductase	NE	0.0172	1.82	NE
Mb1572	Rv1545	-	hypothetical protein	#N/A	0.1892	1.86	NE
Mb1573	Rv1546	-	hypothetical protein	NE	0.0562	2.02	NE
Mb1574	Rv1547	dnaE	DNA polymerase III subunit alpha	ES	0.1504	-2.95	ES
Mb1575c	Rv1548c	PPE21	PPE family protein	NE	0.0575	1.18	NE
Mb1576	Rv1550	fadD11	fatty-acid--CoA ligase	NE	0.1823	0.7	NE
Mb1577	Rv1551	plsB1	glycerol-3-phosphate acyltransferase	NE	0.0523	1.79	NE
Mb1578	Rv1552	frdA	fumarate reductase flavoprotein subunit	NE	0.8282	-0.25	NE
Mb1579	Rv1553	frdBC	fumarate reductase iron-sulfur subunit	NE	0	2.16	NE
Mb1580	Rv1555	frdD	fumarate reductase subunit D	NE	0.4305	1.83	NE
Mb1581	Rv1556	-	regulatory protein	NE	0.1479	1.01	NE
Mb1582	0	mmpS6	hypothetical protein	#N/A	0.2565	2.25	NE
Mb1583	Rv1557	mmpL6	transmembrane transport protein MmpL6	NE	0.3845	0.94	NE
Mb1584	Rv1558	-	hypothetical protein	NE	0.1974	1.36	NE
Mb1585	Rv1559	ilvA	threonine dehydratase	ES	0.9446	-0.48	NE
Mb1586	Rv1560	-	hypothetical protein	NE	1	-2.12	NE
Mb1587	Rv1561	-	hypothetical protein	NE	0.6994	0.01	NE
Mb1588c	Rv1562c	treZ	malto-oligosyltrehalose trehalohydrolase	NE	0.3902	0.82	NE
Mb1589c	0	treYb	malto-oligosyltrehalose synthase	#N/A	0.6975	-3.98	NE
Mb1590c	0	treYa	malto-oligosyltrehalose synthase	#N/A	1	-1.4	NE
Mb1591c	Rv1564c	treX	malto-oligosyltrehalose synthase	NE	0.0111	2.61	ES
Mb1592c	Rv1565c	-	acyltransferase	NE	1	-1.01	GD
Mb1593c	Rv1566c	-	inv protein	GA	0.1479	2.39	NE
Mb1594c	Rv1567c	-	hypothetical protein	GA	0.949	-1.27	NE
Mb1595	Rv1568	bioA	adenosylmethionine--8-amino-7-oxononanoate	NE	0.1306	1.6	NE
Mb1596	Rv1569	bioF1	8-amino-7-oxononanoate synthase	NE	0.0924	2.5	NE
Mb1597	Rv1570	bioD	dithiobiotin synthetase	NE	0.9941	-1.37	NE
Mb1598	Rv1571	-	hypothetical protein	Uncertain	0.2415	-0.98	NE
Mb1598A	Rv1572c	-	hypothetical protein	#N/A	0.6817	-1.72	NE
Mb1599	Rv1573	-	phiRV1 phage protein	#N/A	1	0	NE
Mb1600	Rv1574	-	phiRV1 phage-like protein	#N/A	0.6994	0.27	NE
Mb1601	0	-	phiRV1 phage protein	#N/A	0.3108	-1.65	NE
Mb1602c	Rv1576c	-	phiRV1 phage protein	#N/A	0.6471	1.2	NE
Mb1603c	Rv1577c	-	phiRv1 phage protein	#N/A	0.2421	1.5	ES
Mb1604c	Rv1578c	-	phiRv1 phage protein	#N/A	1	-0.53	ES
Mb1605c	Rv1579c	-	phiRv1 phage protein	#N/A	0.024	3.83	ES
Mb1606c	Rv1580c	-	phiRv1 phage protein	#N/A	0.9044	-0.3	NE
Mb1607c	Rv1581c	-	phiRv1 phage protein	#N/A	0.9764	-1.38	NE
Mb1608c	Rv1582c	-	phiRv1 phage protein	#N/A	0.0467	2.18	NE
Mb1609c	Rv1583c	-	phiRv1 phage protein	#N/A	0.4979	0.59	NE
Mb1610c	Rv1584c	-	phiRv1 phage protein	#N/A	0.4415	1.07	NE
Mb1611c	Rv1585c	-	phiRv1 phage protein	#N/A	1	-1.73	NE
Mb1612c	Rv1586c	-	phiRv1 integrase	#N/A	0.5501	0.84	NE
Mb1613c	Rv1587c	-	hypothetical protein	#N/A	0.1368	1.36	ES
Mb1614c	Rv1588c	-	hypothetical protein	#N/A	1	0	ES
Mb1615	Rv1589	bioB	biotin synthase	NE	0.5079	0.64	NE
Mb1616	Rv1590	-	hypothetical protein	#N/A	0.0489	4.26	NE
Mb1617	Rv1591	-	hypothetical protein	NE	0.0111	2.36	NE
Mb1618c	Rv1592c	-	hypothetical protein	NE	1	-0.66	NE
Mb1619c	Rv1593c	-	hypothetical protein	NE	0.338	1.17	NE
Mb1620	Rv1594	nadA	quinolinate synthetase	ES	0.7445	-1.78	ES
Mb1621	Rv1595	nadB	L-aspartate oxidase	ES	0.907	-1.22	ES
Mb1622	Rv1596	nadC	nicotinate-nucleotide pyrophosphorylase	ES	0.5833	-2.48	ES
Mb1623	Rv1597	-	hypothetical protein	NE	0.2707	1.02	NE
Mb1624c	Rv1598c	-	hypothetical protein	NE	0.1333	1.95	NE
Mb1625	Rv1599	hisD	histidinol dehydrogenase	ES	0.8951	-1.25	ES
Mb1626	Rv1600	hisC1	histidinol-phosphate aminotransferase	ES	0.8498	-2.3	NE
Mb1627	Rv1601	hisB	imidazoleglycerol-phosphate dehydratase	ES	1	-3.97	ES
Mb1628	Rv1602	hisH	imidazole glycerol phosphate synthase subunit	ES	1	-2.63	ES
Mb1629	Rv1603	hisA	1-(5-phosphoribosyl)-5-((5-	ES	0.6985	-1.95	ES
Mb1630	Rv1604	impA	inositol-monophosphatase	NE	0.3812	2.15	ES
Mb1631	Rv1605	hisF	imidazole glycerol phosphate synthase subunit	ES	0.6973	-1.47	ES
Mb1632	Rv1606	hisI	phosphoribosyl-AMP cyclohydrolase	ES	0.6985	-1.72	ES
Mb1633	Rv1607	chaA	ionic transporter integral membrane protein	NE	0.7617	-2.28	NE
Mb1634c	Rv1608c	bcpB	peroxidoxin bcpB	NE	0.1791	2.12	NE
Mb1635	Rv1609	trpE	anthranilate synthase component I	ES	0.1955	-3.55	ES
Mb1636	Rv1610	-	hypothetical protein	ES	0.5957	0.68	NE
Mb1637	Rv1611	trpC	indole-3-glycerol phosphate synthase	ES	1	-3.36	ES
Mb1638	Rv1612	trpB	tryptophan synthase subunit beta	ES	0.806	-1.68	ES
Mb1639	Rv1613	trpA	tryptophan synthase subunit alpha	ES	0.6303	-2.27	ES
Mb1640	Rv1614	lgt	prolipoprotein diacylglyceryl transferase	ESD	0.6048	0.65	ES
Mb1641	Rv1615	-	hypothetical protein	NE	0.0753	2.25	NE
Mb1642	Rv1616	-	hypothetical protein	NE	1	-1.89	NE
Mb1643	Rv1617	pykA	pyruvate kinase	GD	0.8306	-0.13	NE
Mb1644	Rv1618	tesB1	acyl-CoA thioesterase II	NE	0.6737	0.52	NE
Mb1645	Rv1619	-	hypothetical protein	#N/A	0.1598	1.6	NE
Mb1646c	Rv1620c	cydC	cytochrome assembly ABC transporter ATP-binding	NE	0.2936	0.82	NE
Mb1647c	Rv1621c	cydD	cytochrome assembly ABC transporter ATP-binding	NE	0.7328	-0.03	NE
Mb1648c	Rv1622c	cydB	integral membrane cytochrome D ubiquinol oxidase	NE	0.5068	0.45	NE
Mb1649c	Rv1623c	cydA	integral membrane cytochrome D ubiquinol oxidase	NE	0.0336	1.41	NE
Mb1650c	Rv1624c	-	hypothetical protein	NE	1	-0.69	NE
Mb1651c	Rv1625c	cya	adenylate cyclase	NE	0.4812	0.26	NE
Mb1652	Rv1626	-	two-component system transcriptional regulator	NE	1	-2.2	NE
Mb1653c	Rv1627c	-	lipid-transfer protein	NE	0.2415	2.81	NE
Mb1654c	Rv1628c	-	hypothetical protein	NE	0.0183	2.27	NE
Mb1655	Rv1629	polA	DNA polymerase I	ESD	0.9601	-1.84	ES
Mb1656	Rv1630	rpsA	30S ribosomal protein S1	ES	0.5239	-2.15	ES
Mb1657	Rv1631	coaE	dephospho-CoA kinase/protein folding accessory	GD	0.5437	1.4	ES
Mb1658c	Rv1632c	-	hypothetical protein	NE	0.1637	0.97	NE
Mb1659	Rv1633	uvrB	excinuclease ABC subunit B	NE	0.6646	0.13	NE
Mb1660	Rv1634	-	drug efflux membrane protein	GA	0.023	1.89	NE
Mb1661c	Rv1635c	-	hypothetical protein	NE	0.1479	1.49	NE
Mb1662	Rv1636	TB15.3	hypothetical protein	ES	0.2417	-4.31	NE
Mb1663c	Rv1637c	-	hypothetical protein	NE	0.3948	0.63	NE
Mb1664	Rv1638	uvrA	excinuclease ABC subunit A	NE	0.125	0.91	NE
Mb1665c	Rv1638A	-	hypothetical protein	NE	0.2146	3.57	NE
Mb1666c	Rv1639c	-	hypothetical protein	NE	0.0159	2.23	NE
Mb1667c	Rv1640c	lysS	lysyl-tRNA synthetase	NE	0	4.07	NE
Mb1668	Rv1641	infC	translation initiation factor IF-3	ES	0.8312	0.08	ES
Mb1669	Rv1642	rpmI	50S ribosomal protein L35	Uncertain	1	0	NE
Mb1670	Rv1643	rplT	50S ribosomal protein L20	ES	1	-1.28	NE
Mb1671	Rv1644	tsnR	23S rRNA methyltransferase	GA	0.1022	1.22	NE
Mb1672c	Rv1645c	-	hypothetical protein	GA	0.0056	1.59	NE
Mb1673	Rv1646	PE17	PE family protein	NE	0.2413	1.18	NE
Mb1674	Rv1647	-	hypothetical protein	NE	0.4586	0.53	NE
Mb1675	Rv1648	-	transmembrane protein	NE	0.0837	1.37	NE
Mb1676	Rv1649	pheS	phenylalanyl-tRNA synthetase subunit alpha	ES	0.6975	-2.74	ES
Mb1677	Rv1650	pheT	phenylalanyl-tRNA synthetase subunit beta	ES	0.3611	-2.9	ES
Mb1679c	Rv1651c	PE_PGRS30	PE-PGRS family protein	NE	0	2.85	NE
Mb1680	Rv1652	argC	N-acetyl-gamma-glutamyl-phosphate reductase	ES	1	-1.92	GD
Mb1681	Rv1653	argJ	bifunctional ornithine	ES	0.0353	1.59	GD
Mb1682	Rv1654	argB	acetylglutamate kinase	ES	0.8054	-1.77	GD
Mb1683	Rv1655	argD	acetylornithine aminotransferase	ES	0.7916	0.17	GD
Mb1684	Rv1656	argF	ornithine carbamoyltransferase	ES	1	-1.93	GD
Mb1685	Rv1657	argR	arginine repressor ArgR	NE	0.8951	-1.26	GD
Mb1686	Rv1658	argG	argininosuccinate synthase	ES	0.3939	-2.65	GD
Mb1687	Rv1659	argH	argininosuccinate lyase	ES	1	-1.17	GD
Mb1688	Rv1660	pks10	chalcone synthase	NE	0.071	2.21	GD
Mb1689	Rv1661	pks7	polyketide synthase	NE	0.2774	0.91	ES
Mb1690	Rv1662	pks8	polyketide synthase	NE	0.0742	1.72	GD
Mb1691	Rv1663	pks17	polyketide synthase	NE	0.5327	0.38	GD
Mb1692	Rv1664	pks9	polyketide synthase	NE	0.0301	3.06	GD
Mb1693	Rv1665	pks11	chalcone synthase	NE	0.8692	-0.33	NE
Mb1694c	Rv1666c	cyp139	cytochrome P450 139 CYP139	NE	0.2202	1.03	NE
Mb1695c	Rv1668c	-	macrolide ABC transporter ATP-binding protein	NE	0.8408	-0.22	NE
Mb1696	Rv1669	-	hypothetical protein	#N/A	0.0139	3.26	NE
Mb1697	Rv1670	-	hypothetical protein	NE	0.7885	-0.02	NE
Mb1698	Rv1671	-	hypothetical protein	NE	0.5004	0.41	ES
Mb1699c	Rv1672c	-	integral membrane transport protein	NE	0.8634	-0.31	NE
Mb1700c	Rv1673c	-	hypothetical protein	NE	0.0732	1.27	NE
Mb1701c	Rv1674c	-	transcriptional regulator	NE	0.4123	0.48	NE
Mb1702c	Rv1675c	-	transcriptional regulator	NE	0.1212	2.44	NE
Mb1703	Rv1676	-	hypothetical protein	NE	1	-0.65	NE
Mb1704	Rv1677	dsbF	lipoprotein DsbF	NE	0.1737	2.54	NE
Mb1705	Rv1678	-	hypothetical protein	NE	0.1603	3.11	NE
Mb1706	Rv1679	fadE16	acyl-CoA dehydrogenase	NE	0.9776	-0.55	NE
Mb1707	Rv1680	-	hypothetical protein	NE	0.027	2.95	NE
Mb1708	Rv1681	moeX	molybdopterin biosynthesis protein MoeX	NE	0.1487	1.21	NE
Mb1709	Rv1682	-	coiled-coil structural protein	NE	0.0202	4.53	NE
Mb1710	Rv1683	-	acyl-CoA synthetase	NE	1	-0.87	ES
Mb1710A	Rv1684	-	hypothetical protein	GD	0.6936	-2.06	GD
Mb1711c	Rv1685c	-	hypothetical protein	NE	0.4338	1.11	GD
Mb1712c	Rv1686c	-	integral membrane protein ABC transporter	NE	0.9898	-0.51	GD
Mb1713c	Rv1687c	-	ABC transporter ATP-binding protein	NE	0.3409	1.44	NE
Mb1714	Rv1688	-	3-methyladenine DNA glycosylase	NE	0.0068	4.52	NE
Mb1715	Rv1689	tyrS	tyrosyl-tRNA synthetase	ES	1	-1.02	ES
Mb1716	Rv1690	lprJ	lipoprotein LprJ	NE	0.1734	1.97	NE
Mb1717	Rv1691	-	hypothetical protein	NE	0.907	-0.48	NE
Mb1718	Rv1692	-	phosphatase	NE	1	-4.08	NE
Mb1719	Rv1693	-	hypothetical protein	Uncertain	0.6815	-4.24	NE
Mb1720	Rv1694	tlyA	16S/23S rRNA (cytidine-2'-O)-methyltransferase	NE	0.3093	1.58	NE
Mb1721	Rv1695	ppnK	inorganic polyphosphate/ATP-NAD kinase	ES	1	0	NE
Mb1722	Rv1696	recN	DNA repair protein recN (recombination protein	NE	0.3304	1.12	NE
Mb1723	Rv1697	-	hypothetical protein	ES	0.9194	-1.44	ES
Mb1724	Rv1698	-	hypothetical protein	NE	0.8756	-3.2	ES
Mb1725	Rv1699	pyrG	CTP synthetase	ES	0.6973	0.05	ES
Mb1726	Rv1700	-	hypothetical protein	NE	0.8233	0.86	NE
Mb1727	Rv1701	xerD	site-specific tyrosine recombinase XerD	NE	0.8829	-0.35	NE
Mb1728c	Rv1702c	-	hypothetical protein	ESD	0.0348	2.06	NE
Mb1729c	Rv1703c	-	catechol-o-methyltransferase	NE	0.1184	1	NE
Mb1730c	Rv1704c	cycA	D-serine/alanine/glycine transporter protein	NE	0.4917	0.32	NE
Mb1731c	Rv1705c	PPE22	PPE family protein	NE	0.01	2.21	NE
Mb1732c	Rv1706c	PPE23	PPE family protein	NE	0.5412	0.36	NE
Mb1733c	Rv1706A	-	hypothetical protein	NE	0.2278	0.12	NE
Mb1734	Rv1707	-	transmembrane protein	NE	0	3.17	NE
Mb1735	Rv1708	-	initiation inhibitor protein	ES	0.9268	-1.25	ES
Mb1736	Rv1709	-	hypothetical protein	NE	0.296	1.52	NE
Mb1737	Rv1710	-	hypothetical protein	NE	0.1736	2.14	NE
Mb1738	Rv1711	-	hypothetical protein	GD	0.9238	-0.44	GD
Mb1739	Rv1712	cmk	cytidylate kinase	GD	0.5914	1.67	GD
Mb1740	Rv1713	engA	GTP-binding protein EngA	ES	1	0	GD
Mb1741	Rv1714	-	oxidoreductase	NE	0.9997	-0.57	GD
Mb1742	0	fadB3a	3-hydroxybutyrate dehydrogenase	#N/A	0.4614	-1.53	NE
Mb1743	0	fadB3b	3-hydroxybutyrate dehydrogenase	#N/A	1	0	NE
Mb1744	Rv1716	-	hypothetical protein	NE	0.0523	2.58	NE
Mb1745	Rv1717	-	hypothetical protein	NE	0.3699	1.28	NE
Mb1746	0	-	hypothetical protein	#N/A	0.3224	-1.29	NE
Mb1748	Rv1719	-	transcriptional regulator	NE	0.0539	1.27	NE
Mb1749c	Rv1720c	-	hypothetical protein	NE	0.5172	0.92	NE
Mb1750c	Rv1721c	-	hypothetical protein	NE	1	0	NE
Mb1751	Rv1722	-	biotin carboxylase	NE	0.0042	1.56	NE
Mb1752	Rv1723	-	hydrolase	NE	0.5823	0.24	NE
Mb1753c	Rv1724c	-	hypothetical protein	NE	0.0789	2.14	NE
Mb1754c	Rv1725c	-	hypothetical protein	NE	0.0695	1.9	NE
Mb1755	Rv1726	-	oxidoreductase	NE	0.2556	1.57	NE
Mb1756	Rv1727	-	hypothetical protein	NE	0.472	0.73	NE
Mb1757c	Rv1728c	-	hypothetical protein	NE	0.8829	-2.38	NE
Mb1758c	Rv1729c	-	hypothetical protein	NE	0.0819	1.75	GD
Mb1759c	Rv1730c	-	penicillin-binding protein	NE	0.2517	1.57	GD
Mb1760	Rv1731	gabD2	succinate-semialdehyde dehydrogenase	NE	0.282	1.99	NE
Mb1761c	Rv1732c	-	hypothetical protein	NE	0.8686	-0.32	NE
Mb1762c	Rv1733c	-	transmembrane protein	NE	0.1521	2.1	NE
Mb1763c	Rv1734c	-	hypothetical protein	NE	0.4093	-1.06	NE
Mb1764c	Rv1735c	-	hypothetical protein	NE	0.1257	1.74	NE
Mb1765c	Rv1736c	narX	nitrate reductase NarX	NE	0.0938	1.09	NE
Mb1766c	Rv1737c	narK2	nitrate/nitrite transporter NarK2	NE	1	-0.84	NE
Mb1767	Rv1738	-	hypothetical protein	NE	0.5356	0.84	NE
Mb1768c	Rv1739c	-	sulfate ABC transporter transmembrane protein	NE	0.2553	1.05	NE
Mb1769	Rv1740	-	hypothetical protein	NE	0.2479	-0.35	NE
Mb1770	Rv1741	-	hypothetical protein	NE	0.0428	2.52	NE
Mb1771	Rv1742	-	hypothetical protein	NE	0.9912	-1.17	NE
Mb1772	Rv1743	pknE	Ser/Thr protein kinase	NE	0	1.79	NE
Mb1773c	Rv1744c	-	hypothetical protein	#N/A	0.2746	0.96	NE
Mb1774c	Rv1745c	idi	isopentenyl-diphosphate delta-isomerase	NE	0.5051	0.48	NE
Mb1775	Rv1746	pknF	anchored-membrane serine/threonine-protein	NE	0	3.2	NE
Mb1776	Rv1747	-	ABC transporter ATP-binding protein	NE	0.848	-0.18	NE
Mb1777	Rv1748	-	hypothetical protein	NE	0.0945	1.78	NE
Mb1778c	Rv1749c	-	hypothetical protein	NE	0.052	1.72	NE
Mb1779c	Rv1750c	fadD1	acyl-CoA synthetase	NE	0.0111	1.48	ES
Mb1780	Rv1751	-	hypothetical protein	NE	0.0024	3.69	NE
Mb1781	Rv1752	-	hypothetical protein	#N/A	0.0428	3.34	NE
Mb1782c	Rv1753c	PPE24	PPE family protein	NE	1	-0.56	GD
Mb1783c	Rv1754c	-	hypothetical protein	NE	0	1.74	NE
Mb1784c	0	plcD	phospholipase C 4 PLCD	#N/A	0.0873	1.05	NE
Mb1785c	0	-	hypothetical protein	#N/A	0.0507	2.44	NE
Mb1786	0	-	sulfite oxidase	#N/A	0.1134	1.15	NE
Mb1787	0	mmpL14	transmembrane transport protein MmpL14	#N/A	0.2701	0.47	NE
Mb1788	Rv1758	cut1	cutinase	#N/A	0.2212	1.39	NE
Mb1789c	0	wag22b	hypothetical protein	#N/A	0.2424	0.97	NE
Mb1790c	0	wag22a	hypothetical protein	#N/A	0.104	4.05	NE
Mb1791	Rv1760	-	hypothetical protein	#N/A	0	1.67	NE
Mb1792c	Rv1761c	-	hypothetical protein	#N/A	0.3479	0.75	NE
Mb1793c	Rv1762c	-	hypothetical protein	#N/A	0.0166	2.17	NE
Mb1794c	Rv1765c	-	hypothetical protein	#N/A	1	0	ES
Mb1795A	Rv1766	-	hypothetical protein	NE	1	-0.68	NE
Mb1795c	Rv1765A	-	transposase	NE	0.3246	1.16	NE
Mb1796	Rv1767	-	hypothetical protein	NE	0.1708	2.53	NE
Mb1797	Rv1768	PE_PGRS31	PE-PGRS family protein	NE	0.656	0.21	NE
Mb1798	Rv1769	-	hypothetical protein	NE	0.0412	1.52	NE
Mb1799	Rv1770	-	hypothetical protein	NE	0.1479	1.23	NE
Mb1800	Rv1771	-	oxidoreductase	NE	0.0592	1.56	NE
Mb1801	Rv1772	-	hypothetical protein	#N/A	0.5558	1.39	NE
Mb1802c	Rv1773c	-	transcriptional regulator	NE	1	-1.61	NE
Mb1803	Rv1774	-	oxidoreductase	NE	0.0695	1.28	NE
Mb1804	Rv1775	-	hypothetical protein	NE	0.1308	1.72	NE
Mb1805c	Rv1776c	-	transcriptional regulator	NE	0.2659	1.91	NE
Mb1806	Rv1777	cyp144	cytochrome p450 144 CYP144	NE	0.0441	1.85	ES
Mb1807c	Rv1778c	-	hypothetical protein	NE	0.5368	1.25	NE
Mb1808c	Rv1779c	-	hypothetical protein	NE	0.0111	2.04	NE
Mb1809	Rv1780	-	hypothetical protein	GA	0.3336	0.55	NE
Mb1810c	Rv1781c	malQ	4-alpha-glucanotransferase	GA	0.3036	1.16	NE
Mb1811	Rv1782	-	hypothetical protein	GD	1	-1.93	ES
Mb1812	Rv1783	-	hypothetical protein	#N/A	0.2659	-2.54	ES
Mb1813c	Rv1785c	cyp143	cytochrome P450 143	NE	0.052	1.58	NE
Mb1814	Rv1786	-	ferredoxin	Uncertain	0.1224	2.35	NE
Mb1815	Rv1787	PPE25	PPE family protein	GA	0.407	0.55	ES
Mb1816	Rv1788	PE18	PE family protein	GA	0.0282	2.4	NE
Mb1817	Rv1789	PPE26	PPE family protein	GA	0.034	1.98	NE
Mb1818	Rv1790	PPE27	PPE family protein	GA	0.2931	1.03	NE
Mb1819	Rv1791	PE19	PE family protein	NE	0.1768	2.01	GD
Mb1820	Rv1792	esxM	hypothetical protein	#N/A	0.249	0.08	GD
Mb1821	Rv1793	esxN	ESAT-6 like protein 5	NE	0.3016	-0.98	GD
Mb1822	Rv1794	-	hypothetical protein	GD	0.5172	-2.34	GD
Mb1823	Rv1795	-	hypothetical protein	GD	0.3446	-2.83	GD
Mb1824	Rv1796	-	Pro-rich protease	GD	0.5669	-1.98	GD
Mb1825	Rv1797	-	hypothetical protein	GD	1	-0.75	GD
Mb1826	Rv1798	-	hypothetical protein	NE	0.8674	-1.28	GD
Mb1827	Rv1799	lppT	lipoprotein LppT	NE	0.1282	1.14	GD
Mb1828	Rv1800	PPE28	PPE family protein	NE	0.7894	-0.08	NE
Mb1829	Rv1801	PPE29	PPE family protein	NE	0.0024	2.04	NE
Mb1830	Rv1802	PPE30	PPE family protein	NE	0.0024	2.78	NE
Mb1831c	0	PE_PGRS32b	hypothetical protein	#N/A	0.0415	1.73	NE
Mb1832c	0	PE_PGRS32a	hypothetical protein	#N/A	0.0693	1.69	NE
Mb1833c	Rv1804c	-	hypothetical protein	NE	0.4088	0.54	NE
Mb1834c	Rv1805c	-	hypothetical protein	#N/A	1	0.87	NE
Mb1835	Rv1806	PE20	PE family protein	NE	1	-1.84	NE
Mb1836	Rv1807	PPE31	PPE family protein	NE	0.0397	1.96	NE
Mb1837	Rv1808	PPE32	PPE family protein	GA	0	2.3	NE
Mb1838	0	PPE33a	hypothetical protein	#N/A	0.2662	0.79	NE
Mb1840	Rv1810	-	hypothetical protein	NE	0.4697	1.17	NE
Mb1841	Rv1811	mgtC	Mg2+ transport P-type ATPase C MgtC	GA	0.3945	0.59	NE
Mb1842c	Rv1812c	-	dehydrogenase	NE	0.1541	1.47	NE
Mb1843c	Rv1813c	-	hypothetical protein	NE	1	-1.14	NE
Mb1844	Rv1814	erg3	membrane-bound C-5 sterol desaturase	GA	0.0152	1.52	NE
Mb1845	Rv1815	-	hypothetical protein	NE	0.01	3.85	NE
Mb1846	Rv1816	-	transcriptional regulator	NE	0.0826	1.64	NE
Mb1848	Rv1817	-	hypothetical protein	NE	0.0493	1.47	NE
Mb1849c	Rv1818c	PE_PGRS33	PE-PGRS family protein	NE	0.6012	0.33	NE
Mb1850c	Rv1819c	-	drugs-transport transmembrane ATP-binding	NE	0.0024	1.57	NE
Mb1851	Rv1820	ilvG	hypothetical protein	NE	0.023	2.32	NE
Mb1852	Rv1821	secA2	accessory Sec system translocase SecA2	NE	0.0056	1.86	NE
Mb1853	Rv1822	pgsA2	CDP-diacylglycerol--glycerol-3-phosphate	ES	0.6755	0.14	NE
Mb1854	Rv1823	-	hypothetical protein	NE	0.5716	0.34	NE
Mb1855	Rv1824	-	hypothetical protein	NE	0.4684	0.66	NE
Mb1856	Rv1825	-	hypothetical protein	NE	0.0355	1.83	NE
Mb1857	Rv1826	gcvH	glycine cleavage system protein H	ES	0.5844	2.51	NE
Mb1858	Rv1827	cfp17	hypothetical protein	GD	0.4618	-1.14	NE
Mb1859	Rv1828	-	hypothetical protein	GD	0.3383	1.24	NE
Mb1860	Rv1829	-	hypothetical protein	NE	0.3931	0.78	NE
Mb1861	Rv1830	-	hypothetical protein	ES	0.7841	-1.54	NE
Mb1862	Rv1831	-	hypothetical protein	#N/A	1	-1.09	NE
Mb1863	Rv1832	gcvB	glycine dehydrogenase	ES	0.4799	0.24	NE
Mb1864c	Rv1833c	-	haloalkane dehalogenase	NE	0.0042	2.6	NE
Mb1865	Rv1834	-	hydrolase	GA	0.0469	2.04	NE
Mb1866c	Rv1835c	-	hypothetical protein	GA	0	1.82	NE
Mb1867c	Rv1836c	-	hypothetical protein	NE	0.0024	1.34	NE
Mb1868c	Rv1837c	glcB	malate synthase G	ES	0.1635	-3.42	NE
Mb1869c	Rv1838c	-	hypothetical protein	GA	0	2.53	NE
Mb1870c	Rv1839c	-	hypothetical protein	NE	0.1226	0.99	NE
Mb1871c	Rv1840c	PE_PGRS34	PE-PGRS family protein	#N/A	0.5223	0.46	NE
Mb1872c	Rv1841c	-	hypothetical protein	NE	0.1135	3.23	NE
Mb1873c	Rv1842c	-	hypothetical protein	NE	0.7488	-0.04	NE
Mb1874c	Rv1843c	guaB1	inosine 5-monophosphate dehydrogenase	GA	0.8249	-0.24	NE
Mb1875c	Rv1844c	gnd1	6-phosphogluconate dehydrogenase	GA	0.3069	0.67	NE
Mb1876c	Rv1845c	-	hypothetical protein	NE	0.8121	-0.08	NE
Mb1877c	Rv1846c	-	transcriptional regulator	NE	0.5853	0.33	NE
Mb1878	Rv1847	-	hypothetical protein	NE	0.0183	2.07	NE
Mb1879	Rv1848	ureA	urease subunit gamma	NE	0.2354	1.62	NE
Mb1880	Rv1849	ureB	urease subunit beta	NE	0.3016	-0.61	NE
Mb1881	Rv1850	ureC	urease subunit alpha	NE	0	2.07	NE
Mb1882	Rv1851	ureF	urease accessory protein uref	NE	0.4757	0.81	NE
Mb1883	Rv1852	ureG	urease accessory protein UreG	NE	0.1678	3.15	NE
Mb1884	Rv1853	ureD	urease accessory protein UreD	NE	0.1637	2.81	NE
Mb1885c	Rv1854c	ndh	NADH dehydrogenase	GD	0.6634	0.28	NE
Mb1886c	Rv1855c	-	oxidoreductase	GA	0.0469	1.58	NE
Mb1887c	Rv1856c	-	short chain dehydrogenase	GA	0.2464	2.18	NE
Mb1888	Rv1857	modA	molybdate-binding lipoprotein	GA	0.0788	1.53	NE
Mb1889	Rv1858	modB	molbdenum-transport integral membrane protein	NE	0.8357	-0.21	NE
Mb1890	Rv1859	modC	molybdenum ABC transporter ATP-binding protein	NE	0.1368	1.31	NE
Mb1891	Rv1860	apa	hypothetical protein	NE	0.5183	0.45	NE
Mb1892	Rv1861	-	transmembrane protein	NE	0.4676	1.48	NE
Mb1893	Rv1862	adhA	alcohol dehydrogenase	NE	0.1706	1.12	NE
Mb1894c	Rv1863c	-	hypothetical protein	NE	0.0862	1.82	NE
Mb1895c	Rv1864c	-	hypothetical protein	NE	0.0507	2.49	NE
Mb1896c	Rv1865c	-	short chain dehydrogenase	NE	0.1635	1.12	NE
Mb1897	Rv1866	-	hypothetical protein	NE	0.1588	0.98	NE
Mb1898	Rv1867	-	acetyl-CoA acetyltransferase	NE	0.1045	1.5	NE
Mb1899	Rv1868	-	hypothetical protein	NE	0.0024	2.36	NE
Mb1900c	Rv1869c	-	reductase	NE	0	2.49	NE
Mb1901c	Rv1870c	-	hypothetical protein	NE	0.0301	2.04	NE
Mb1902c	Rv1871c	-	hypothetical protein	NE	0.9679	-0.5	NE
Mb1903c	Rv1872c	lldD2	L-lactate dehydrogenase (cytochrome) LldD2	NE	0.3288	1.75	NE
Mb1904	Rv1873	-	hypothetical protein	GA	0.9133	-0.34	NE
Mb1905	Rv1874	-	hypothetical protein	GA	1	-1	NE
Mb1906	Rv1875	-	hypothetical protein	GA	0.1331	1.57	NE
Mb1907	Rv1876	bfrA	bacterioferritin	GA	0.0024	2.7	NE
Mb1908	0	-	hypothetical protein	#N/A	0.0392	1.96	NE
Mb1909	0	-	hypothetical protein	#N/A	0.1135	1.8	NE
Mb1910	Rv1878	glnA3	glutamine synthetase	NE	0.0305	1.56	NE
Mb1911	Rv1879	-	hypothetical protein	NE	0.2707	0.98	NE
Mb1912c	Rv1880c	cyp140	cytochrome p450 140 CYP140	NE	0.2381	0.79	NE
Mb1913c	Rv1881c	lppE	lipoprotein LppE	#N/A	0.3346	1.13	NE
Mb1914c	Rv1882c	-	short chain dehydrogenase	GA	0.626	0.23	NE
Mb1915c	Rv1883c	-	hypothetical protein	GA	0.2111	1.01	NE
Mb1916c	Rv1884c	rpfC	resuscitation-promoting factor RpfC	GA	0.5437	0.4	NE
Mb1917c	Rv1885c	-	chorismate mutase	GA	0.9307	-0.34	NE
Mb1918c	Rv1886c	fbpB	secreted antigen 85-B FbpB	GA	0.0183	1.31	NE
Mb1919	Rv1887	-	hypothetical protein	NE	0.3819	0.57	NE
Mb1920c	Rv1888c	-	transmembrane protein	NE	0.0056	1.94	NE
Mb1921c	Rv1888A	-	hypothetical protein	#N/A	1	0	NE
Mb1922c	Rv1889c	-	hypothetical protein	NE	0.384	0.78	NE
Mb1923c	Rv1890c	-	hypothetical protein	NE	0.1294	1.42	NE
Mb1924	Rv1891	-	hypothetical protein	NE	0.0918	2.25	NE
Mb1925	Rv1892	-	hypothetical protein	NE	0.8829	-0.2	NE
Mb1926	Rv1893	-	hypothetical protein	Uncertain	1	0	NE
Mb1927c	Rv1894c	-	hypothetical protein	NE	0.5274	1.6	NE
Mb1928	0	-	dehydrogenase	#N/A	0.0042	3.2	NE
Mb1929	0	-	dehydrogenase	#N/A	0.3853	0.94	NE
Mb1931c	Rv1896c	-	hypothetical protein	#N/A	0.6952	0.21	NE
Mb1932c	Rv1897c	-	D-tyrosyl-tRNA(Tyr) deacylase	NE	1	-0.59	NE
Mb1933	Rv1898	-	hypothetical protein	NE	0.1214	2.32	NE
Mb1934c	Rv1899c	lppD	lipoprotein LppD	NE	0.564	0.32	NE
Mb1935c	Rv1900c	lipJ	lignin peroxidase LIPJ	NE	0.0706	1.68	NE
Mb1936	Rv1901	cinA	competence damage-inducible protein A	NE	0.0979	1.04	NE
Mb1937c	Rv1902c	nanT	sialic acid-transport integral membrane protein	NE	0.3887	0.6	NE
Mb1938	Rv1903	-	hypothetical protein	GA	0.382	0.71	NE
Mb1939	Rv1904	-	hypothetical protein	GA	0.0801	1.97	NE
Mb1940c	Rv1905c	aao	D-amino acid oxidase aao	NE	0.5479	0.38	NE
Mb1941c	Rv1906c	-	hypothetical protein	NE	0.3766	1.25	NE
Mb1942c	Rv1907c	-	hypothetical protein	NE	0.1666	1.73	NE
Mb1943c	Rv1908c	katG	catalase-peroxidase-peroxynitritase T KATG	NE	0.0315	1.94	NE
Mb1944c	Rv1909c	furA	ferric uptake regulation protein furA (fur)	NE	0.013	3.47	NE
Mb1945c	Rv1910c	-	hypothetical protein	NE	0	2.82	NE
Mb1946c	Rv1911c	lppC	lipoprotein LppC	NE	0.8136	-0.09	NE
Mb1947c	Rv1912c	fadB5	oxidoreductase FADB5	NE	0.4305	0.62	NE
Mb1948	Rv1913	-	hypothetical protein	NE	0.0056	4.9	NE
Mb1949c	Rv1914c	-	hypothetical protein	NE	0.0843	2.27	NE
Mb1950	Rv1916	aceA	isocitrate lyase	NE	0.978	-0.51	NE
Mb1951c	Rv1917c	PPE34	PPE family protein	NE	0.0121	1.7	ES
Mb1953c	0	PPE35a	PPE family protein	#N/A	0.1005	2.52	NE
Mb1954c	Rv1919c	-	hypothetical protein	NE	0.1621	1.9	NE
Mb1955	Rv1920	-	hypothetical protein	NE	0.031	2.01	NE
Mb1956c	Rv1921c	lppF	lipoprotein LppF	NE	0.1949	0.97	NE
Mb1957	Rv1922	-	lipoprotein	NE	0.0623	1.91	NE
Mb1958	Rv1923	lipD	lipase LIPD	GA	0.0301	1.85	NE
Mb1959c	Rv1924c	-	hypothetical protein	GA	0.1666	1.7	NE
Mb1960	Rv1925	fadD31	fatty-acid--CoA ligase	GA	0.6218	0.14	NE
Mb1961c	Rv1926c	mpt63	hypothetical protein	GA	0.0355	3.25	NE
Mb1962	Rv1927	-	hypothetical protein	NE	0.2729	0.99	NE
Mb1963c	Rv1928c	-	short chain dehydrogenase	NE	0.1314	2.42	NE
Mb1964c	Rv1929c	-	hypothetical protein	NE	0.0345	3.22	NE
Mb1965c	Rv1930c	-	hypothetical protein	NE	0.8904	-0.18	NE
Mb1966c	Rv1931c	-	transcriptional regulator	NE	0.4128	-0.89	NE
Mb1967	Rv1932	tpx	2-Cys peroxiredoxin	NE	0.3611	1.83	NE
Mb1968c	Rv1933c	fadE18	acyl-CoA dehydrogenase	NE	0.2493	1.14	NE
Mb1969c	Rv1934c	fadE17	acyl-CoA dehydrogenase	NE	0.0826	2.1	NE
Mb1970c	Rv1935c	echA13	enoyl-CoA hydratase	NE	0.2334	1.05	NE
Mb1971	Rv1936	-	monooxygenase	NE	1	-0.87	NE
Mb1972	Rv1937	-	oxygenase	NE	0.9147	-0.42	NE
Mb1973	Rv1938	ephB	epoxide hydrolase	NE	1	-1.02	ES
Mb1974	Rv1939	-	oxidoreductase	NE	1	-0.57	NE
Mb1975	Rv1940	ribA1	riboflavin biosynthesis protein ribA1 (GTP	NE	0.9118	-0.3	NE
Mb1976	Rv1941	-	short-chain type dehydrogenase/reductase	NE	0.3101	1.36	NE
Mb1977c	Rv1942c	-	hypothetical protein	NE	1	-3.36	GD
Mb1978c	Rv1943c	-	hypothetical protein	NE	0.111	2.3	GD
Mb1979c	Rv1944c	-	hypothetical protein	NE	0.6965	0.21	GD
Mb1980	Rv1945	-	hypothetical protein	#N/A	0.0282	2.16	GD
Mb1981c	Rv1946c	lppG	lipoprotein	#N/A	0.5548	0.32	NE
Mb1982	Rv1947	-	hypothetical protein	NE	0.0986	1.6	NE
Mb1983c	Rv1948c	-	hypothetical protein	NE	1	-0.62	ES
Mb1984c	Rv1949c	-	hypothetical protein	NE	0.0274	1.65	NE
Mb1985c	Rv1950c	-	hypothetical protein	GA	0	2.75	NE
Mb1986c	Rv1951c	-	hypothetical protein	GA	0.0612	4.26	NE
Mb1987	Rv1952	-	hypothetical protein	GA	0.1231	4.35	NE
Mb1988	Rv1953	-	hypothetical protein	GA	0.0464	3.45	NE
Mb1989c	Rv1954c	-	hypothetical protein	#N/A	0.0289	2.15	NE
Mb1990	Rv1955	-	hypothetical protein	GA	0.1247	2.55	NE
Mb1991	Rv1956	-	transcriptional regulator	GA	0.0042	3.4	NE
Mb1992	Rv1957	-	hypothetical protein	GA	0.0068	2.98	NE
Mb1993c	Rv1958c	-	hypothetical protein	#N/A	0.0286	2.41	NE
Mb1994c	Rv1959c	-	hypothetical protein	GA	0.1831	1.41	NE
Mb1995c	Rv1960c	-	hypothetical protein	NE	0.5269	0.47	NE
Mb1996	Rv1961	-	hypothetical protein	NE	0.9307	-0.26	NE
Mb1997c	Rv1962c	-	hypothetical protein	NE	0.5002	0.51	NE
Mb1998c	Rv1963c	-	transcriptional regulator	NE	0.0159	2.47	NE
Mb1999	Rv1964	yrbE3A	hypothetical protein	NE	0.0068	2.76	NE
Mb2000	Rv1978	-	hypothetical protein	NE	0.0703	1.18	NE
Mb2001c	Rv1979c	-	permease	GA	0.5133	0.24	NE
Mb2002c	Rv1980c	mpt64	hypothetical protein	GA	0.8143	-0.22	NE
Mb2003c	Rv1981c	nrdF1	ribonucleotide-diphosphate reductase subunit	GA	0.4259	0.38	NE
Mb2004c	Rv1982c	-	hypothetical protein	NE	0.3383	0.87	NE
Mb2005	Rv1983	PE_PGRS35	PE-PGRS family protein	GA	0.0803	0.91	NE
Mb2006c	Rv1984c	cfp21	cutinase CFP21	GA	1	-0.61	NE
Mb2007c	Rv1985c	-	chromosome replication initiation inhibitor	NE	0.6973	0.15	NE
Mb2008	Rv1986	-	hypothetical protein	NE	0.4101	1.97	NE
Mb2009	Rv1987	-	chitinase	#N/A	0.0146	2.24	NE
Mb2010	Rv1988	-	23S rRNA (adenine(2058)-N(6))-methyltransferase	NE	0.0286	3.04	NE
Mb2011c	Rv1989c	-	hypothetical protein	NE	0.034	1.59	NE
Mb2012c	Rv1990c	-	transcriptional regulator	ES	0.6971	-2.84	NE
Mb2013c	Rv1990A	-	dehydrogenase	#N/A	0.3714	0.84	NE
Mb2014c	Rv1991c	-	hypothetical protein	NE	1	-1.81	NE
Mb2015c	Rv1992c	ctpG	metal cation transporter P-type ATPase G CtpG	NE	0.344	0.84	NE
Mb2016c	Rv1993c	-	hypothetical protein	NE	0.1106	2.95	NE
Mb2017c	Rv1994c	-	transcriptional regulator	NE	0.2527	2.64	NE
Mb2018	Rv1995	-	hypothetical protein	GA	0.0024	2.41	NE
Mb2019	Rv1996	-	hypothetical protein	GA	0.0024	3.07	NE
Mb2020	Rv1997	ctpF	metal cation transporter P-type ATPase A CtpF	NE	0.1357	1.13	NE
[truncated: 1,919 more rows]
